# Supplementary material for: Oral drug suitability parameters
Source: Medchemcomm. 2018 Feb 5;9(3):460–70. doi: 10.1039/c7md00586e (PMC6072407; doi:10.1039/c7md00586e)
Supplement: Supplementary file 4 [file MD-009-C7MD00586E-s004.txt]

==> chlorpromazine_(scenario_1).txt <==
dose (mg)	max central concentration (mg l-1)	min central concentration (mg l-1)	mid central concentration (mg l-1)	max/min central ratio	log10(dose (mg))	log10(max central concentration (mg l-1))	log10(min central concentration (mg l-1))	log10(mid central concentration (mg l-1))
1e-06	1.7670976555830445e-09	1.4751820879783803e-10	5.105674107524594e-10	11.97884430663547	-6.0	-8.752739449299728	-9.831154369568223	-9.291946909433975
5e-06	8.835488277915223e-09	7.3759104398919e-10	2.5528370537622965e-09	11.978844306635473	-5.301029995663981	-8.05376944496371	-9.132184365232204	-8.592976905097956
1e-05	1.7670976555830447e-08	1.47518208797838e-09	5.105674107524594e-09	11.978844306635473	-5.0	-7.752739449299728	-8.831154369568223	-8.291946909433975
5e-05	8.835488277915224e-08	7.375910439891901e-09	2.5528370537622913e-08	11.978844306635473	-4.301029995663981	-7.053769444963709	-8.132184365232204	-7.592976905097957
0.0001	1.7670976555830448e-07	1.4751820879783801e-08	5.105674107524583e-08	11.978844306635473	-4.0	-6.752739449299728	-7.831154369568223	-7.2919469094339755
0.001	1.7670976555830444e-06	1.47518208797838e-07	5.105674107524583e-07	11.97884430663547	-3.0	-5.752739449299728	-6.831154369568223	-6.2919469094339755
0.01	1.7670976555830445e-05	1.4751820879783798e-06	5.105674107524584e-06	11.978844306635473	-2.0	-4.752739449299728	-5.831154369568223	-5.2919469094339755
0.1	0.00017670976555830449	1.4751820879783801e-05	5.1056741075245834e-05	11.978844306635473	-1.0	-3.7527394492997277	-4.831154369568223	-4.2919469094339755
1.0	0.0017670976555830443	0.00014751820879783798	0.0005105674107524584	11.978844306635471	0.0	-2.7527394492997277	-3.8311543695682233	-3.2919469094339755
10.0	0.017670976555830442	0.0014751820879783802	0.005105674107524583	11.978844306635468	1.0	-1.752739449299728	-2.831154369568223	-2.2919469094339755
25.0	0.04417744138957611	0.0036879552199459505	0.012764185268811462	11.97884430663547	1.3979400086720377	-1.3547994406276902	-2.4332143608961854	-1.8940069007619378
50.0	0.08835488277915222	0.007375910439891901	0.025528370537622927	11.97884430663547	1.6989700043360187	-1.053769444963709	-2.132184365232204	-1.5929769050979565
75.0	0.1649783670929227	0.022131441800028785	0.06042523586698526	7.454478952776955	1.8750612633917	-0.7825729992291892	-1.6549902921098134	-1.2187816456695013
100.0	0.16869566589275978	0.025886774307962403	0.06608317962762766	6.516673877010292	2.0	-0.7728960751052306	-1.5869220626408373	-1.179909068873034
250.0	0.23964615384938903	0.048831288383473885	0.10817684802493492	4.907635284316872	2.3979400086720375	-0.6204295367343293	-1.3113018169722417	-0.9658656768532855
500.0	0.32133758012276475	0.08869057215780062	0.16881828644104613	3.6231312111847966	2.6989700043360187	-0.49303848115388044	-1.0521225433865045	-0.7725805122701924
1000.0	0.510495633523501	0.17486780060439278	0.29877959878880744	2.91932323594786	3.0	-0.2920079682582833	-0.757290152255069	-0.5246490602566762
2500.0	0.7194544836224736	0.2932882353734447	0.4593555659107094	2.453062880979151	3.3979400086720375	-0.14299667655278225	-0.5327053574588199	-0.33785101700580106
5000.0	0.7194544836224736	0.2932882353734447	0.4593555659107094	2.453062880979151	3.6989700043360187	-0.14299667655278225	-0.5327053574588199	-0.33785101700580106
10000.0	0.7194544836224736	0.2932882353734447	0.4593555659107094	2.453062880979151	4.0	-0.14299667655278225	-0.5327053574588199	-0.33785101700580106
==> chlorpromazine_(scenario_2).txt <==
dose (mg)	max central concentration (mg l-1)	min central concentration (mg l-1)	mid central concentration (mg l-1)	max/min central ratio	log10(dose (mg))	log10(max central concentration (mg l-1))	log10(min central concentration (mg l-1))	log10(mid central concentration (mg l-1))
1e-06	6.271375505995848e-10	1.4630445167111264e-10	3.0290760218726225e-10	4.286524049243344	-6.0	-9.202637194552427	-9.834742459200827	-9.518689826876628
5e-06	3.1356877529979247e-09	7.315222583555634e-10	1.514538010936311e-09	4.286524049243344	-5.301029995663981	-8.503667190216408	-9.135772454864808	-8.819719822540609
1e-05	6.271375505995849e-09	1.4630445167111268e-09	3.0290760218726224e-09	4.286524049243344	-5.0	-8.202637194552427	-8.834742459200827	-8.518689826876628
5e-05	3.135687752997924e-08	7.315222583555633e-09	1.514538010936314e-08	4.286524049243343	-4.301029995663981	-7.503667190216408	-8.135772454864808	-7.819719822540608
0.0001	6.271375505995848e-08	1.4630445167111266e-08	3.029076021872623e-08	4.286524049243343	-4.0	-7.202637194552427	-7.834742459200828	-7.518689826876628
0.001	6.271375505995848e-07	1.4630445167111263e-07	3.0290760218726224e-07	4.286524049243344	-3.0	-6.202637194552427	-6.834742459200828	-6.518689826876628
0.01	6.271375505995849e-06	1.4630445167111266e-06	3.0290760218726223e-06	4.286524049243344	-2.0	-5.202637194552427	-5.834742459200828	-5.518689826876628
0.1	6.27137550599585e-05	1.4630445167111265e-05	3.0290760218726223e-05	4.286524049243344	-1.0	-4.202637194552427	-4.834742459200828	-4.518689826876628
1.0	0.0006271375505995849	0.00014630445167111266	0.00030290760218726256	4.286524049243344	0.0	-3.202637194552427	-3.834742459200828	-3.5186898268766273
10.0	0.006271375505995847	0.0014630445167111263	0.0030290760218726256	4.286524049243343	1.0	-2.202637194552427	-2.834742459200828	-2.5186898268766273
25.0	0.01567843876498962	0.0036576112917778157	0.00757269005468157	4.286524049243344	1.3979400086720377	-1.8046971858803893	-2.43680245052879	-2.1207498182045894
50.0	0.03135687752997924	0.0073152225835556315	0.015145380109363126	4.286524049243344	1.6989700043360187	-1.503667190216408	-2.135772454864809	-1.8197198225406086
75.0	0.09334684244960152	0.02194935169837924	0.04526480613964342	4.2528291373860645	1.8750612633917	-1.029900367912086	-1.6585783026644332	-1.3442393352882596
100.0	0.10857720046231585	0.025673789197600994	0.052797615062947306	4.229106955215691	2.0	-0.9642613603174939	-1.5905100290237733	-1.2773856946706337
250.0	0.19414454021921612	0.04842956528522442	0.09696564177746882	4.008802042219621	2.3979400086720375	-0.7118748182830512	-1.3148894292618556	-1.0133821237724534
500.0	0.31739682215278375	0.08796112168894182	0.1670885408909433	3.6083762468968814	2.6989700043360187	-0.4983974258118554	-1.055709241109658	-0.7770533334607568
1000.0	0.5135919200609632	0.173431158142539	0.2984507354804527	2.9613589943212744	3.0	-0.2893818173000684	-0.7608728757539533	-0.5251273465270109
2500.0	0.7238380599427928	0.2908889277374022	0.4588643341035349	2.48836580193328	3.3979400086720375	-0.14035858510103105	-0.5362728092241125	-0.33831569716257176
5000.0	0.7238380599427928	0.2908889277374022	0.4588643341035349	2.48836580193328	3.6989700043360187	-0.14035858510103105	-0.5362728092241125	-0.33831569716257176
10000.0	0.7238380599427928	0.2908889277374022	0.4588643341035349	2.48836580193328	4.0	-0.14035858510103105	-0.5362728092241125	-0.33831569716257176
==> chlorpromazine_(scenario_3).txt <==
dose (mg)	max central concentration (mg l-1)	min central concentration (mg l-1)	mid central concentration (mg l-1)	max/min central ratio	log10(dose (mg))	log10(max central concentration (mg l-1))	log10(min central concentration (mg l-1))	log10(mid central concentration (mg l-1))
1e-06	6.255336330870653e-09	1.0502585032070854e-10	8.105381034792332e-10	59.559968443666605	-6.0	-8.203749334617346	-9.978703793597667	-9.091226564107506
5e-06	3.1276681654353264e-08	5.251292516035428e-10	4.0526905173961655e-09	59.5599684436666	-5.301029995663981	-7.504779330281327	-9.279733789261648	-8.392256559771488
1e-05	6.255336330870653e-08	1.0502585032070855e-09	8.105381034792333e-09	59.5599684436666	-5.0	-7.203749334617346	-8.978703793597667	-8.091226564107506
5e-05	3.127668165435327e-07	5.251292516035429e-09	4.052690517396166e-08	59.55996844366659	-4.301029995663981	-6.504779330281327	-8.279733789261648	-7.3922565597714875
0.0001	6.255336330870654e-07	1.0502585032070858e-08	8.105381034792333e-08	59.55996844366659	-4.0	-6.203749334617346	-7.978703793597667	-7.091226564107506
0.001	6.255336330870652e-06	1.0502585032070855e-07	8.105381034792332e-07	59.55996844366659	-3.0	-5.203749334617346	-6.978703793597667	-6.091226564107506
0.01	6.255336330870653e-05	1.0502585032070856e-06	8.105381034792332e-06	59.5599684436666	-2.0	-4.203749334617346	-5.978703793597667	-5.091226564107506
0.1	0.0006255336330870654	1.0502585032070857e-05	8.105381034792332e-05	59.5599684436666	-1.0	-3.2037493346173456	-4.978703793597667	-4.091226564107506
1.0	0.006255336330870651	0.00010502585032070854	0.0008105381034792324	59.55996844366659	0.0	-2.203749334617346	-3.9787037935976675	-3.0912265641075067
10.0	0.06255336330870652	0.0010502585032070857	0.008105381034792324	59.55996844366658	1.0	-1.2037493346173458	-2.9787037935976675	-2.0912265641075067
25.0	0.15638340827176633	0.0026256462580177137	0.020263452586980826	59.559968443666605	1.3979400086720377	-0.8058093259453081	-2.5807637849256295	-1.6932865554354688
50.0	0.31276681654353267	0.005251292516035427	0.04052690517396163	59.559968443666605	1.6989700043360187	-0.5047793302813269	-2.2797337892616487	-1.3922565597714878
75.0	0.7307975279619044	0.01572879617586227	0.10721271082822595	46.46239418394913	1.8750612633917	-0.1362029303867135	-1.803304515405119	-0.9697537228959163
100.0	0.7334357908223961	0.018380717355813977	0.11610803576731615	39.90245737554982	2.0	-0.13463790078746338	-1.7356375431353217	-0.9351377219613926
250.0	0.7677225141013421	0.03445165580843754	0.16263244391021053	22.284052713464053	2.3979400086720375	-0.11479572315945906	-1.462789900282149	-0.788792811720804
500.0	0.8079662740631535	0.06185372415190276	0.2235525062260385	13.062532372002675	2.6989700043360187	-0.0926067670644742	-1.208634146803983	-0.6506204569342285
1000.0	0.8967090634791184	0.11905197746188252	0.32673381706701526	7.532080378641525	3.0	-0.04734844059114581	-0.9242633865367045	-0.4858059135639251
2500.0	0.9996321133946448	0.19370622959266948	0.44003973418934395	5.160557383707779	3.3979400086720375	-0.00015980051870970787	-0.712856412145028	-0.35650810633186886
5000.0	0.9996321133946448	0.19370622959266948	0.44003973418934395	5.160557383707779	3.6989700043360187	-0.00015980051870970787	-0.712856412145028	-0.35650810633186886
10000.0	0.9996321133946448	0.19370622959266948	0.44003973418934395	5.160557383707779	4.0	-0.00015980051870970787	-0.712856412145028	-0.35650810633186886
==> chlorpromazine_(scenario_4).txt <==
dose (mg)	max central concentration (mg l-1)	min central concentration (mg l-1)	mid central concentration (mg l-1)	max/min central ratio	log10(dose (mg))	log10(max central concentration (mg l-1))	log10(min central concentration (mg l-1))	log10(mid central concentration (mg l-1))
1e-06	6.570549211573797e-10	1.0436914328133463e-10	2.6187069177359323e-10	6.2954902234489	-6.0	-9.182398327611137	-9.981427881443317	-9.581913104527228
5e-06	3.2852746057868993e-09	5.218457164066731e-10	1.3093534588679658e-09	6.295490223448903	-5.301029995663981	-8.483428323275119	-9.282457877107298	-8.88294310019121
1e-05	6.570549211573799e-09	1.0436914328133462e-09	2.618706917735932e-09	6.295490223448903	-5.0	-8.182398327611137	-8.981427881443317	-8.581913104527228
5e-05	3.285274605786899e-08	5.218457164066731e-09	1.3093534588679686e-08	6.295490223448902	-4.301029995663981	-7.483428323275119	-8.282457877107298	-7.882943100191208
0.0001	6.570549211573798e-08	1.0436914328133462e-08	2.6187069177359375e-08	6.295490223448902	-4.0	-7.182398327611137	-7.981427881443317	-7.581913104527227
0.001	6.570549211573798e-07	1.0436914328133464e-07	2.618706917735938e-07	6.295490223448901	-3.0	-6.182398327611137	-6.981427881443317	-6.581913104527227
0.01	6.570549211573797e-06	1.0436914328133463e-06	2.6187069177359374e-06	6.2954902234489	-2.0	-5.182398327611137	-5.981427881443317	-5.581913104527227
0.1	6.570549211573798e-05	1.0436914328133466e-05	2.6187069177359376e-05	6.2954902234489	-1.0	-4.182398327611137	-4.981427881443317	-4.581913104527227
1.0	0.0006570549211573798	0.00010436914328133464	0.00026187069177359374	6.295490223448901	0.0	-3.182398327611137	-3.9814278814433166	-3.581913104527227
10.0	0.006570549211573798	0.0010436914328133462	0.0026187069177359378	6.295490223448902	1.0	-2.182398327611137	-2.9814278814433166	-2.581913104527227
25.0	0.016426373028934495	0.002609228582033366	0.006546767294339842	6.295490223448901	1.3979400086720377	-1.7844583189390995	-2.583487872771279	-2.1839730958551895
50.0	0.03285274605786899	0.005218457164066732	0.013093534588679692	6.295490223448901	1.6989700043360187	-1.4834283232751182	-2.282457877107298	-1.882943100191208
75.0	0.09794436822280554	0.015663523838631208	0.039168277298313604	6.25302257856203	1.8750612633917	-1.0090205307777225	-1.8051105276220238	-1.407065529199873
100.0	0.1139305047207958	0.018324982099159427	0.045692170659280155	6.2172232477117575	2.0	-0.9433599786585202	-1.7369564409291307	-1.3401582097938254
250.0	0.20649982716990317	0.034621392732343985	0.08455360202623172	5.964515314746047	2.3979400086720375	-0.6850803074903346	-1.4606554655245858	-1.0728678865074601
500.0	0.35142533017083943	0.06311624611227792	0.1489316877939387	5.56790607517574	2.6989700043360187	-0.4541669384669235	-1.1998588390319043	-0.8270128887494139
1000.0	0.5923771693239754	0.1259003509126037	0.2730942941375805	4.705127229829455	3.0	-0.22740168787480547	-0.8999730594140196	-0.5636873736444126
2500.0	0.8321450253462037	0.21603889531524578	0.42399963681337166	3.8518296630425306	3.3979400086720375	-0.07980097873462837	-0.6654680520894165	-0.3726345154120224
5000.0	0.8321450253462037	0.21603889531524578	0.42399963681337166	3.8518296630425306	3.6989700043360187	-0.07980097873462837	-0.6654680520894165	-0.3726345154120224
10000.0	0.8321450253462037	0.21603889531524578	0.42399963681337166	3.8518296630425306	4.0	-0.07980097873462837	-0.6654680520894165	-0.3726345154120224
==> chlorpromazine_(scenario_5).txt <==
dose (mg)	max central concentration (mg l-1)	min central concentration (mg l-1)	mid central concentration (mg l-1)	max/min central ratio	log10(dose (mg))	log10(max central concentration (mg l-1))	log10(min central concentration (mg l-1))	log10(mid central concentration (mg l-1))
1e-06	1.0439939974340054e-09	1.1901246977038937e-10	3.5248872898304556e-10	8.772139587122105	-6.0	-8.981301998353663	-9.9244075321474	-9.452854765250532
5e-06	5.2199699871700285e-09	5.95062348851947e-10	1.7624436449152276e-09	8.772139587122105	-5.301029995663981	-8.282331994017644	-9.225437527811382	-8.753884760914513
1e-05	1.0439939974340057e-08	1.190124697703894e-09	3.5248872898304556e-09	8.772139587122105	-5.0	-7.981301998353664	-8.9244075321474	-8.452854765250532
5e-05	5.2199699871700265e-08	5.950623488519471e-09	1.7624436449152276e-08	8.772139587122101	-4.301029995663981	-7.282331994017645	-8.225437527811382	-7.753884760914513
0.0001	1.0439939974340053e-07	1.1901246977038941e-08	3.5248872898304486e-08	8.772139587122101	-4.0	-6.981301998353664	-7.924407532147401	-7.452854765250533
0.001	1.0439939974340053e-06	1.1901246977038941e-07	3.5248872898304483e-07	8.772139587122101	-3.0	-5.981301998353664	-6.924407532147401	-6.452854765250533
0.01	1.0439939974340054e-05	1.1901246977038939e-06	3.5248872898304483e-06	8.772139587122103	-2.0	-4.981301998353664	-5.924407532147401	-5.452854765250533
0.1	0.00010439939974340055	1.1901246977038943e-05	3.5248872898304486e-05	8.772139587122101	-1.0	-3.9813019983536635	-4.924407532147401	-4.452854765250533
1.0	0.0010439939974340054	0.0001190124697703894	0.00035248872898304486	8.772139587122103	0.0	-2.981301998353664	-3.9244075321474012	-3.4528547652505326
10.0	0.010439939974340054	0.001190124697703894	0.003524887289830452	8.772139587122101	1.0	-1.9813019983536637	-2.924407532147401	-2.452854765250532
25.0	0.02609984993585013	0.0029753117442597346	0.008812218224576127	8.772139587122103	1.3979400086720377	-1.5833619896816262	-2.5264675234753633	-2.0549147565784947
50.0	0.05219969987170026	0.005950623488519469	0.01762443644915224	8.772139587122103	1.6989700043360187	-1.282331994017645	-2.2254375278113825	-1.7538847609145138
75.0	0.15529613968887473	0.01783475613863567	0.0526276427424085	8.707500034298459	1.8750612633917	-0.8088393397167545	-1.7487328245576952	-1.2787860821372248
100.0	0.1799910297607838	0.020848685633572964	0.061258276145723004	8.633207528005576	2.0	-0.7447491383548454	-1.6809213191112926	-1.212835228733069
250.0	0.315875479215553	0.03916751653791144	0.11122975346594935	8.064730857005127	2.3979400086720375	-0.5004840862021834	-1.407073964527545	-0.9537790253648641
500.0	0.4925191139395013	0.07061548702346064	0.18649256580143128	6.974661433346361	2.6989700043360187	-0.307576910511802	-1.1511000412820749	-0.7293384758969385
1000.0	0.7128526309072748	0.13712337363213015	0.3126479772084656	5.198622321090868	3.0	-0.14700024321810565	-0.86288851038737	-0.5049443768027378
2500.0	0.8992621592717256	0.22573461513676502	0.4505492175448308	3.9837140561136044	3.3979400086720375	-0.0461136812059617	-0.6464018391933817	-0.3462577601996717
5000.0	0.8992621592717256	0.22573461513676502	0.4505492175448308	3.9837140561136044	3.6989700043360187	-0.0461136812059617	-0.6464018391933817	-0.3462577601996717
10000.0	0.8992621592717256	0.22573461513676502	0.4505492175448308	3.9837140561136044	4.0	-0.0461136812059617	-0.6464018391933817	-0.3462577601996717
==> diazepam_(scenario_1).txt <==
dose (mg)	max central concentration (mg l-1)	min central concentration (mg l-1)	mid central concentration (mg l-1)	max/min central ratio	log10(dose (mg))	log10(max central concentration (mg l-1))	log10(min central concentration (mg l-1))	log10(mid central concentration (mg l-1))
1e-06	1.6116076531612243e-07	3.904691021719347e-08	7.932735930202663e-08	4.127362816153344	-6.0	-6.79274067891223	-7.4084133261583345	-7.100577002535282
5e-06	8.058038265806121e-07	1.9523455108596739e-07	3.966367965101331e-07	4.127362816153343	-5.301029995663981	-6.093770674576211	-6.709443321822316	-6.401606998199263
1e-05	1.6116076531612241e-06	3.9046910217193477e-07	7.932735930202663e-07	4.127362816153343	-5.0	-5.79274067891223	-6.4084133261583345	-6.100577002535282
5e-05	8.05803826580612e-06	1.9523455108596733e-06	3.966367965101331e-06	4.127362816153344	-4.301029995663981	-5.093770674576211	-5.709443321822316	-5.401606998199263
0.0001	1.611607653161224e-05	3.9046910217193465e-06	7.932735930202664e-06	4.127362816153344	-4.0	-4.79274067891223	-5.4084133261583345	-5.100577002535282
0.001	0.0001611607653161224	3.904691021719347e-05	7.932735930202663e-05	4.127362816153343	-3.0	-3.7927406789122298	-4.4084133261583345	-4.100577002535282
0.01	0.001611607653161224	0.00039046910217193476	0.0007932735930202655	4.127362816153343	-2.0	-2.7927406789122298	-3.4084133261583345	-3.100577002535282
0.1	0.016116076531612244	0.003904691021719348	0.007932735930202656	4.127362816153343	-1.0	-1.7927406789122295	-2.4084133261583345	-2.100577002535282
1.0	0.1611607653161224	0.03904691021719347	0.07932735930202656	4.127362816153343	0.0	-0.7927406789122297	-1.4084133261583347	-1.1005770025352821
10.0	2.1135899646843925	0.5314430543399459	1.0598361696291232	3.9770770309708507	1.0	0.32502073824710837	-0.2745432645572255	0.025238736844941392
25.0	3.0822217173910715	1.124137456825765	1.8614083062995985	2.7418548316096176	1.3979400086720377	0.4888638761656914	0.05081941896524325	0.2698416475654673
50.0	4.328856820503597	2.12545029169283	3.033277104360211	2.036677516017487	1.6989700043360187	0.6363732215041816	0.3274509524948855	0.4819120869995336
75.0	5.535641686387059	3.1438734612238455	4.171733091734979	1.7607711489228155	1.8750612633917	0.7431679711414221	0.4974650576605737	0.6203165144009979
100.0	6.787048053344502	4.179405382851668	5.325957676119944	1.62392671483655	2.0	0.8316809240741063	0.6211144977282103	0.7263977109011583
250.0	7.7028879064274065	4.968114796487628	6.1861806782220325	1.5504649594395878	2.3979400086720375	0.8866535779891733	0.6961916223748679	0.7914226001820206
500.0	7.7028879064274065	4.968114796487628	6.1861806782220325	1.5504649594395878	2.6989700043360187	0.8866535779891733	0.6961916223748679	0.7914226001820206
1000.0	7.7028879064274065	4.968114796487628	6.1861806782220325	1.5504649594395878	3.0	0.8866535779891733	0.6961916223748679	0.7914226001820206
2500.0	7.7028879064274065	4.968114796487628	6.1861806782220325	1.5504649594395878	3.3979400086720375	0.8866535779891733	0.6961916223748679	0.7914226001820206
5000.0	7.7028879064274065	4.968114796487628	6.1861806782220325	1.5504649594395878	3.6989700043360187	0.8866535779891733	0.6961916223748679	0.7914226001820206
10000.0	7.7028879064274065	4.968114796487628	6.1861806782220325	1.5504649594395878	4.0	0.8866535779891733	0.6961916223748679	0.7914226001820206
==> diazepam_(scenario_2).txt <==
dose (mg)	max central concentration (mg l-1)	min central concentration (mg l-1)	mid central concentration (mg l-1)	max/min central ratio	log10(dose (mg))	log10(max central concentration (mg l-1))	log10(min central concentration (mg l-1))	log10(mid central concentration (mg l-1))
1e-06	6.444638593752459e-08	3.951394681094799e-08	5.046316543869568e-08	1.6309782023512938	-6.0	-7.190801432250051	-7.403249589083209	-7.29702551066663
5e-06	3.22231929687623e-07	1.9756973405473998e-07	2.5231582719347834e-07	1.6309782023512938	-5.301029995663981	-6.491831427914033	-6.70427958474719	-6.598055506330612
1e-05	6.44463859375246e-07	3.9513946810947997e-07	5.046316543869568e-07	1.6309782023512938	-5.0	-6.190801432250051	-6.403249589083209	-6.29702551066663
5e-05	3.22231929687623e-06	1.9756973405473998e-06	2.5231582719347836e-06	1.6309782023512938	-4.301029995663981	-5.491831427914033	-5.70427958474719	-5.598055506330612
0.0001	6.44463859375246e-06	3.9513946810947996e-06	5.046316543869568e-06	1.6309782023512938	-4.0	-5.190801432250051	-5.403249589083209	-5.29702551066663
0.001	6.44463859375246e-05	3.951394681094799e-05	5.0463165438695676e-05	1.630978202351294	-3.0	-4.190801432250051	-4.403249589083209	-4.29702551066663
0.01	0.0006444638593752459	0.00039513946810947997	0.0005046316543869568	1.6309782023512935	-2.0	-3.1908014322500518	-3.4032495890832086	-3.2970255106666304
0.1	0.00644463859375246	0.003951394681094798	0.005046316543869568	1.6309782023512944	-1.0	-2.1908014322500518	-2.4032495890832086	-2.2970255106666304
1.0	0.0644463859375246	0.03951394681094799	0.05046316543869573	1.6309782023512938	0.0	-1.1908014322500515	-1.4032495890832086	-1.29702551066663
10.0	0.8722469176289049	0.5381130946305249	0.6851039980376896	1.6209360566254207	1.0	-0.05936055659939645	-0.269126439552493	-0.1642434980759447
25.0	1.8151539897772384	1.1396341069736882	1.4382668028427514	1.5927515495279456	1.3979400086720377	0.2589134745917846	0.05676543832876879	0.15783945646027667
50.0	3.3265456205411628	2.1597413992252474	2.6803877132038547	1.5402518198403183	1.6989700043360187	0.5219934837758846	0.3344017531819575	0.428197618478921
75.0	4.7652599644776155	3.203099154880636	3.9068657725860994	1.4877029195979399	1.8750612633917	0.6780865981660458	0.5055703828570746	0.5918284905115602
100.0	6.1306161930180325	4.271134842467863	5.117097656660169	1.4353600200259098	2.0	0.7875041279895834	0.6305432825987509	0.7090237052941671
250.0	7.180670003213769	5.090164045730353	6.045724793158649	1.4106952032787508	2.3979400086720375	0.8561649686327004	0.7067317789983367	0.7814483738155186
500.0	7.180670003213769	5.090164045730353	6.045724793158649	1.4106952032787508	2.6989700043360187	0.8561649686327004	0.7067317789983367	0.7814483738155186
1000.0	7.180670003213769	5.090164045730353	6.045724793158649	1.4106952032787508	3.0	0.8561649686327004	0.7067317789983367	0.7814483738155186
2500.0	7.180670003213769	5.090164045730353	6.045724793158649	1.4106952032787508	3.3979400086720375	0.8561649686327004	0.7067317789983367	0.7814483738155186
5000.0	7.180670003213769	5.090164045730353	6.045724793158649	1.4106952032787508	3.6989700043360187	0.8561649686327004	0.7067317789983367	0.7814483738155186
10000.0	7.180670003213769	5.090164045730353	6.045724793158649	1.4106952032787508	4.0	0.8561649686327004	0.7067317789983367	0.7814483738155186
==> diazepam_(scenario_3).txt <==
dose (mg)	max central concentration (mg l-1)	min central concentration (mg l-1)	mid central concentration (mg l-1)	max/min central ratio	log10(dose (mg))	log10(max central concentration (mg l-1))	log10(min central concentration (mg l-1))	log10(mid central concentration (mg l-1))
1e-06	2.6429946943594857e-07	1.90967580701748e-08	7.104409212519983e-08	13.840017685972041	-6.0	-6.577903708685433	-7.719040353785592	-7.148472031235512
5e-06	1.3214973471797433e-06	9.548379035087402e-08	3.552204606259991e-07	13.840017685972045	-5.301029995663981	-5.878933704349414	-7.020070349449573	-6.449502026899493
1e-05	2.6429946943594867e-06	1.9096758070174803e-07	7.104409212519983e-07	13.840017685972045	-5.0	-5.577903708685433	-6.719040353785592	-6.148472031235512
5e-05	1.3214973471797429e-05	9.548379035087402e-07	3.5522046062599913e-06	13.840017685972041	-4.301029995663981	-4.878933704349414	-6.020070349449573	-5.449502026899493
0.0001	2.6429946943594857e-05	1.9096758070174803e-06	7.1044092125199834e-06	13.840017685972041	-4.0	-4.577903708685433	-5.719040353785592	-5.148472031235512
0.001	0.0002642994694359486	1.9096758070174804e-05	7.104409212519969e-05	13.840017685972043	-3.0	-3.5779037086854335	-4.719040353785592	-4.148472031235513
0.01	0.002642994694359486	0.00019096758070174798	0.0007104409212519969	13.840017685972047	-2.0	-2.5779037086854335	-3.7190403537855916	-3.148472031235513
0.1	0.02642994694359486	0.0019096758070174802	0.007104409212519976	13.840017685972043	-1.0	-1.5779037086854335	-2.719040353785591	-2.1484720312355123
1.0	0.2642994694359486	0.019096758070174802	0.07104409212519976	13.840017685972045	0.0	-0.5779037086854334	-1.7190403537855914	-1.1484720312355123
10.0	3.384409343217984	0.25962440154297445	0.9373767920689206	13.035790638723064	1.0	0.5294828853212994	-0.5856544915425774	-0.02808580311063899
25.0	6.161998255810005	0.5479680362871585	1.8375467569128967	11.245178272735703	1.3979400086720377	0.7897215710513215	-0.26124477375827393	0.26423839864652376
50.0	8.932092468328664	1.032201831341186	3.0363995460936395	8.653435982304735	1.6989700043360187	0.9509532103999625	0.013764625263545535	0.482358917831754
75.0	10.458342896410306	1.5211392753619848	3.9885581523819775	6.8753355237123435	1.8750612633917	1.0194628768871685	0.1821689798334196	0.6008159283602941
100.0	11.532075001496004	2.0149135745374998	4.820387376871164	5.723359625557666	2.0	1.0619074582591745	0.30425642273200604	0.6830819404955903
250.0	12.126683852037244	2.3890775219122973	5.382526154719456	5.07588545822098	2.3979400086720375	1.083742055470116	0.3782302421703486	0.7309861488202323
500.0	12.126683852037244	2.3890775219122973	5.382526154719456	5.07588545822098	2.6989700043360187	1.083742055470116	0.3782302421703486	0.7309861488202323
1000.0	12.126683852037244	2.3890775219122973	5.382526154719456	5.07588545822098	3.0	1.083742055470116	0.3782302421703486	0.7309861488202323
2500.0	12.126683852037244	2.3890775219122973	5.382526154719456	5.07588545822098	3.3979400086720375	1.083742055470116	0.3782302421703486	0.7309861488202323
5000.0	12.126683852037244	2.3890775219122973	5.382526154719456	5.07588545822098	3.6989700043360187	1.083742055470116	0.3782302421703486	0.7309861488202323
10000.0	12.126683852037244	2.3890775219122973	5.382526154719456	5.07588545822098	4.0	1.083742055470116	0.3782302421703486	0.7309861488202323
==> diazepam_(scenario_4).txt <==
dose (mg)	max central concentration (mg l-1)	min central concentration (mg l-1)	mid central concentration (mg l-1)	max/min central ratio	log10(dose (mg))	log10(max central concentration (mg l-1))	log10(min central concentration (mg l-1))	log10(mid central concentration (mg l-1))
1e-06	6.155449620709013e-08	3.592041737514684e-08	4.7021943761137415e-08	1.7136353279034944	-6.0	-7.21074021882347	-7.444658625716591	-7.3276994222700305
5e-06	3.077724810354506e-07	1.7960208687573425e-07	2.3510971880568705e-07	1.7136353279034937	-5.301029995663981	-6.511770214487451	-6.745688621380572	-6.628729417934012
1e-05	6.155449620709012e-07	3.592041737514685e-07	4.7021943761137415e-07	1.7136353279034937	-5.0	-6.21074021882347	-6.444658625716591	-6.3276994222700305
5e-05	3.0777248103545068e-06	1.7960208687573427e-06	2.351097188056875e-06	1.713635327903494	-4.301029995663981	-5.51177021448745	-5.745688621380572	-5.628729417934011
0.0001	6.1554496207090136e-06	3.5920417375146854e-06	4.702194376113742e-06	1.713635327903494	-4.0	-5.21074021882347	-5.444658625716591	-5.3276994222700305
0.001	6.155449620709013e-05	3.592041737514685e-05	4.7021943761137513e-05	1.713635327903494	-3.0	-4.210740218823469	-4.444658625716591	-4.32769942227003
0.01	0.0006155449620709012	0.0003592041737514686	0.00047021943761137413	1.7136353279034933	-2.0	-3.2107402188234695	-3.444658625716591	-3.3276994222700305
0.1	0.006155449620709013	0.003592041737514685	0.0047021943761137415	1.713635327903494	-1.0	-2.2107402188234695	-2.444658625716591	-2.3276994222700305
1.0	0.06155449620709012	0.035920417375146854	0.04702194376113744	1.7136353279034935	0.0	-1.2107402188234695	-1.444658625716591	-1.3276994222700302
10.0	0.8336181590386185	0.49016180372037677	0.6392243584598675	1.7006999580778712	1.0	-0.07903283353066871	-0.3096605345359743	-0.1943466840333215
25.0	1.7401321884157006	1.042199311396788	1.346686514563144	1.669673131988085	1.3979400086720377	0.24058224053486474	0.017950781883252356	0.12926651120905855
50.0	3.210501766784483	1.988405090860072	2.5266139509805456	1.6146115203294922	1.6989700043360187	0.5065729132509686	0.2985048663808658	0.40253888981591723
75.0	4.617830994373376	2.968685291452607	3.7025514110421485	1.5555138187496544	1.8750612633917	0.6644380343511513	0.4725641607385961	0.5685010975448737
100.0	5.978827731918333	3.984431208179556	4.880801963139336	1.5005473603470734	2.0	0.7766160402649251	0.6003663330646654	0.6884911866647953
250.0	7.018787506086644	4.771024667092706	5.78677875200197	1.471127901412349	2.3979400086720375	0.8462620943382769	0.6786116619486878	0.7624368781434824
500.0	7.018787506086644	4.771024667092706	5.78677875200197	1.471127901412349	2.6989700043360187	0.8462620943382769	0.6786116619486878	0.7624368781434824
1000.0	7.018787506086644	4.771024667092706	5.78677875200197	1.471127901412349	3.0	0.8462620943382769	0.6786116619486878	0.7624368781434824
2500.0	7.018787506086644	4.771024667092706	5.78677875200197	1.471127901412349	3.3979400086720375	0.8462620943382769	0.6786116619486878	0.7624368781434824
5000.0	7.018787506086644	4.771024667092706	5.78677875200197	1.471127901412349	3.6989700043360187	0.8462620943382769	0.6786116619486878	0.7624368781434824
10000.0	7.018787506086644	4.771024667092706	5.78677875200197	1.471127901412349	4.0	0.8462620943382769	0.6786116619486878	0.7624368781434824
==> diazepam_(scenario_5).txt <==
dose (mg)	max central concentration (mg l-1)	min central concentration (mg l-1)	mid central concentration (mg l-1)	max/min central ratio	log10(dose (mg))	log10(max central concentration (mg l-1))	log10(min central concentration (mg l-1))	log10(mid central concentration (mg l-1))
1e-06	7.65650986587006e-08	3.079334967212975e-08	4.8556110384569293e-08	2.4864166930172478	-6.0	-7.11596915352786	-7.511543066374606	-7.313756109951234
5e-06	3.82825493293503e-07	1.539667483606488e-07	2.427805519228464e-07	2.486416693017247	-5.301029995663981	-6.416999149191842	-6.812573062038587	-6.614786105615215
1e-05	7.65650986587006e-07	3.079334967212976e-07	4.855611038456929e-07	2.486416693017247	-5.0	-6.11596915352786	-6.511543066374606	-6.313756109951234
5e-05	3.82825493293503e-06	1.5396674836064876e-06	2.4278055192284644e-06	2.4864166930172478	-4.301029995663981	-5.416999149191842	-5.812573062038587	-5.614786105615215
0.0001	7.65650986587006e-06	3.079334967212975e-06	4.8556110384569295e-06	2.4864166930172478	-4.0	-5.11596915352786	-5.511543066374606	-5.313756109951234
0.001	7.656509865870059e-05	3.0793349672129754e-05	4.855611038456929e-05	2.486416693017247	-3.0	-4.11596915352786	-4.511543066374606	-4.313756109951234
0.01	0.000765650986587006	0.00030793349672129754	0.0004855611038456929	2.4864166930172473	-2.0	-3.1159691535278604	-3.5115430663746063	-3.3137561099512336
0.1	0.007656509865870059	0.0030793349672129755	0.00485561103845693	2.486416693017247	-1.0	-2.1159691535278604	-2.5115430663746063	-2.3137561099512336
1.0	0.07656509865870059	0.03079334967212976	0.04855611038456931	2.4864166930172464	0.0	-1.1159691535278606	-1.5115430663746061	-1.3137561099512334
10.0	1.0343670495023127	0.42035450830651366	0.6593943073017873	2.460701691221244	1.0	0.014674677333232604	-0.3763842904089638	-0.18085480653786562
25.0	2.1377004416782444	0.8946242605383204	1.382909496998571	2.38949527301208	1.3979400086720377	0.3299468469714469	-0.04835932874881004	0.14079375911131842
50.0	3.860596697678346	1.7108474501944284	2.569998446780081	2.2565405800731155	1.6989700043360187	0.5866544348482772	0.23321128686875245	0.4099328608585148
75.0	5.442804548541654	2.5628406875957963	3.7348414894924282	2.1237389334752423	1.8750612633917	0.7358227390545518	0.4087216102230804	0.5722721746388161
100.0	6.883457703461088	3.455030771605455	4.876736427212638	1.9922999702438369	2.0	0.8378066481646083	0.5384519196925432	0.6881292839285758
250.0	8.001321465429749	4.154032000270883	5.765218591853174	1.9261578786364635	2.3979400086720375	0.9031617192106495	0.6184698377666139	0.7608157784886317
500.0	8.001321465429749	4.154032000270883	5.765218591853174	1.9261578786364635	2.6989700043360187	0.9031617192106495	0.6184698377666139	0.7608157784886317
1000.0	8.001321465429749	4.154032000270883	5.765218591853174	1.9261578786364635	3.0	0.9031617192106495	0.6184698377666139	0.7608157784886317
2500.0	8.001321465429749	4.154032000270883	5.765218591853174	1.9261578786364635	3.3979400086720375	0.9031617192106495	0.6184698377666139	0.7608157784886317
5000.0	8.001321465429749	4.154032000270883	5.765218591853174	1.9261578786364635	3.6989700043360187	0.9031617192106495	0.6184698377666139	0.7608157784886317
10000.0	8.001321465429749	4.154032000270883	5.765218591853174	1.9261578786364635	4.0	0.9031617192106495	0.6184698377666139	0.7608157784886317
==> diclofenac_(scenario_1).txt <==
dose (mg)	max central concentration (mg l-1)	min central concentration (mg l-1)	mid central concentration (mg l-1)	max/min central ratio	log10(dose (mg))	log10(max central concentration (mg l-1))	log10(min central concentration (mg l-1))	log10(mid central concentration (mg l-1))
1e-06	4.5800081803256964e-08	1.0930388441120375e-13	7.075398820877085e-11	419016.0491548131	-6.0	-7.339133746304616	-12.961364403938905	-10.15024907512176
5e-06	2.2900040901628487e-07	5.465194220560186e-13	3.537699410438542e-10	419016.04915481334	-5.301029995663981	-6.640163741968597	-12.262394399602886	-9.451279070785741
1e-05	4.5800081803256974e-07	1.0930388441120372e-12	7.075398820877085e-10	419016.04915481334	-5.0	-6.339133746304616	-11.961364403938905	-9.15024907512176
5e-05	2.2900040901628488e-06	5.465194220560185e-12	3.5376994104385426e-09	419016.0491548134	-4.301029995663981	-5.640163741968597	-11.262394399602886	-8.451279070785741
0.0001	4.5800081803256975e-06	1.093038844112037e-11	7.075398820877086e-09	419016.0491548134	-4.0	-5.339133746304616	-10.961364403938905	-8.15024907512176
0.001	4.580008180325697e-05	1.0930388441120372e-10	7.075398820877085e-08	419016.0491548133	-3.0	-4.339133746304616	-9.961364403938905	-7.15024907512176
0.01	0.00045800081803256965	1.093038844112037e-09	7.075398820877071e-07	419016.04915481334	-2.0	-3.3391337463046162	-8.961364403938905	-6.150249075121761
0.1	0.004580008180325698	1.0930388441120371e-08	7.075398820877086e-06	419016.0491548134	-1.0	-2.339133746304616	-7.961364403938905	-5.15024907512176
1.0	0.045800081803256974	1.0930388441120371e-07	7.075398820877072e-05	419016.0491548134	0.0	-1.339133746304616	-6.961364403938905	-4.150249075121761
10.0	0.4580008180325697	1.093038844112037e-06	0.0007075398820877079	419016.04915481334	1.0	-0.339133746304616	-5.961364403938905	-3.1502490751217604
25.0	1.9341393735277668	5.130929455874241e-06	0.0031502274018552637	376956.92177436413	1.3979400086720377	0.2864877660102318	-5.289803956331783	-2.5016580951607756
50.0	2.914435214861168	8.70606110792457e-06	0.005037186821596813	334759.33361050545	1.6989700043360187	0.46455440580711305	-5.060178288850881	-2.297811941521884
75.0	3.6984325686163864	1.2978930816264512e-05	0.00692832594763638	284956.64403894544	1.8750612633917	0.5680177048698105	-4.886761082552734	-2.159371688841462
100.0	4.3451438577095365	1.8085712138091908e-05	0.008864819288013307	240252.84846582552	2.0	0.6380041595131527	-4.742664385904044	-2.052330113195446
250.0	6.475650499785274	7.795888982214243e-05	0.022468522956337434	83064.93992614573	2.3979400086720375	0.8112834012131056	-4.108134354104832	-1.6484254764458632
500.0	7.555689486775228	0.0005283861934214239	0.0631848241794771	14299.558884857259	2.6989700043360187	0.8782741015855473	-3.2770485388985917	-1.1993872186565222
1000.0	7.725480317862181	0.0010589036579334887	0.09044633418706054	7295.734848002036	3.0	0.8879254904156197	-2.975143551442281	-1.0436090305133305
2500.0	7.725480317862181	0.0010589036579334887	0.09044633418706054	7295.734848002036	3.3979400086720375	0.8879254904156197	-2.975143551442281	-1.0436090305133305
5000.0	7.725480317862181	0.0010589036579334887	0.09044633418706054	7295.734848002036	3.6989700043360187	0.8879254904156197	-2.975143551442281	-1.0436090305133305
10000.0	7.725480317862181	0.0010589036579334887	0.09044633418706054	7295.734848002036	4.0	0.8879254904156197	-2.975143551442281	-1.0436090305133305
==> diclofenac_(scenario_2).txt <==
dose (mg)	max central concentration (mg l-1)	min central concentration (mg l-1)	mid central concentration (mg l-1)	max/min central ratio	log10(dose (mg))	log10(max central concentration (mg l-1))	log10(min central concentration (mg l-1))	log10(mid central concentration (mg l-1))
1e-06	4.651646723076326e-08	1.0815249710049636e-13	7.092864081103252e-11	430100.7233105279	-6.0	-7.332393275896403	-12.96596344881438	-10.149178362355391
5e-06	2.3258233615381633e-07	5.407624855024818e-13	3.546432040551625e-10	430100.723310528	-5.301029995663981	-6.6334232715603845	-12.266993444478361	-9.450208358019372
1e-05	4.6516467230763265e-07	1.0815249710049637e-12	7.092864081103251e-10	430100.723310528	-5.0	-6.332393275896403	-11.96596344881438	-9.149178362355391
5e-05	2.3258233615381634e-06	5.407624855024819e-12	3.5464320405516254e-09	430100.723310528	-4.301029995663981	-5.6334232715603845	-11.266993444478361	-8.450208358019372
0.0001	4.651646723076327e-06	1.0815249710049638e-11	7.0928640811032515e-09	430100.723310528	-4.0	-5.332393275896403	-10.96596344881438	-8.149178362355391
0.001	4.651646723076327e-05	1.0815249710049639e-10	7.092864081103252e-08	430100.72331052786	-3.0	-4.332393275896403	-9.96596344881438	-7.149178362355391
0.01	0.00046516467230763264	1.0815249710049637e-09	7.092864081103252e-07	430100.723310528	-2.0	-3.332393275896403	-8.96596344881438	-6.149178362355391
0.1	0.004651646723076327	1.0815249710049637e-08	7.0928640811032515e-06	430100.723310528	-1.0	-2.332393275896403	-7.96596344881438	-5.149178362355391
1.0	0.04651646723076326	1.0815249710049635e-07	7.092864081103252e-05	430100.723310528	0.0	-1.3323932758964032	-6.96596344881438	-4.149178362355391
10.0	0.4651646723076327	1.0815249710049636e-06	0.0007092864081103245	430100.72331052803	1.0	-0.33239327589640305	-5.96596344881438	-3.1491783623553915
25.0	2.090468940059905	5.076881173153564e-06	0.0032577695444663372	411762.43224171933	1.3979400086720377	0.3202437192383583	-5.294403001347736	-2.487079641054689
50.0	3.0135333512012714	8.614353035110222e-06	0.005095060369644956	349827.00835672364	1.6989700043360187	0.47907600222919244	-5.064777333866833	-2.29285066581882
75.0	3.7860480430421974	1.2842213106889947e-05	0.006972892929170183	294812.7407269821	1.8750612633917	0.5781861206409151	-4.891360127568688	-2.156587003463886
100.0	4.380321240791307	1.7895200518072416e-05	0.008853627896943278	244776.31510010787	2.0	0.6415059616427176	-4.747263430919997	-2.0528787346386395
250.0	6.4897335540190255	7.713768497925118e-05	0.022374159704650252	84131.81644956887	2.3979400086720375	0.8122268665392476	-4.112733399120786	-1.6502532662907692
500.0	7.588636565837279	0.000522820268843169	0.06298803862245714	14514.809425098345	2.6989700043360187	0.8801637541400569	-3.2816475839145443	-1.2007419148872436
1000.0	7.726398262406421	0.0010477493583528493	0.08997404526759313	7374.281072863621	3.0	0.8879770903875783	-2.979742596458234	-1.0458827530353276
2500.0	7.726398262406421	0.0010477493583528493	0.08997404526759313	7374.281072863621	3.3979400086720375	0.8879770903875783	-2.979742596458234	-1.0458827530353276
5000.0	7.726398262406421	0.0010477493583528493	0.08997404526759313	7374.281072863621	3.6989700043360187	0.8879770903875783	-2.979742596458234	-1.0458827530353276
10000.0	7.726398262406421	0.0010477493583528493	0.08997404526759313	7374.281072863621	4.0	0.8879770903875783	-2.979742596458234	-1.0458827530353276
==> diclofenac_(scenario_3).txt <==
dose (mg)	max central concentration (mg l-1)	min central concentration (mg l-1)	mid central concentration (mg l-1)	max/min central ratio	log10(dose (mg))	log10(max central concentration (mg l-1))	log10(min central concentration (mg l-1))	log10(mid central concentration (mg l-1))
1e-06	9.261322297786318e-08	1.0918660511870591e-11	1.0055905432160031e-09	8482.104822031564	-6.0	-7.033327001910481	-10.961830637087768	-8.997578819499125
5e-06	4.630661148893159e-07	5.459330255935295e-11	5.027952716080015e-09	8482.104822031566	-5.301029995663981	-6.334356997574463	-10.26286063275175	-8.298608815163107
1e-05	9.261322297786318e-07	1.091866051187059e-10	1.0055905432160032e-08	8482.104822031566	-5.0	-6.033327001910481	-9.961830637087768	-7.997578819499125
5e-05	4.630661148893159e-06	5.459330255935295e-10	5.0279527160800155e-08	8482.104822031566	-4.301029995663981	-5.334356997574463	-9.26286063275175	-7.2986088151631066
0.0001	9.261322297786317e-06	1.091866051187059e-09	1.0055905432160032e-07	8482.104822031566	-4.0	-5.033327001910481	-8.961830637087768	-6.997578819499125
0.001	9.261322297786319e-05	1.091866051187059e-08	1.0055905432160053e-06	8482.104822031566	-3.0	-4.033327001910481	-7.961830637087767	-5.997578819499124
0.01	0.0009261322297786316	1.091866051187059e-07	1.0055905432160052e-05	8482.104822031564	-2.0	-3.033327001910481	-6.961830637087767	-4.997578819499124
0.1	0.009261322297786317	1.0918660511870588e-06	0.00010055905432160052	8482.104822031566	-1.0	-2.033327001910481	-5.961830637087767	-3.9975788194991244
1.0	0.09261322297786317	1.0918660511870587e-05	0.0010055905432160052	8482.104822031568	0.0	-1.0333270019104812	-4.961830637087767	-2.9975788194991244
10.0	0.9261322297786317	0.0001091866051187059	0.010055905432160053	8482.104822031566	1.0	-0.03332700191048114	-3.961830637087768	-1.9975788194991244
25.0	3.357978982426747	0.0005005281860842381	0.04099711122729325	6708.870900352463	1.3979400086720377	0.5260779735635988	-3.300571461209276	-1.3872467438228386
50.0	4.622940146554232	0.0008168732961648986	0.06145206551035363	5659.311141958323	1.6989700043360187	0.6649182706413064	-3.087845300926281	-1.2114635151424873
75.0	4.991437072829323	0.001165809724867649	0.07628280199736596	4281.5195021606005	1.8750612633917	0.6982256003223529	-2.9333723262350144	-1.1175733629563307
100.0	5.347038885921944	0.0015506951787439018	0.09105837370036497	3448.156000751332	2.0	0.7281133424844655	-2.8094735633726415	-1.0406801104440881
250.0	6.359389354635208	0.004851368586373816	0.17564663886222615	1310.8444022367244	2.3979400086720375	0.8034154155470743	-2.314135728270826	-0.7553601563618759
500.0	7.228592001075945	0.01720890101326151	0.3526983473334825	420.0496008144537	2.6989700043360187	0.859053712825292	-1.7642468634967237	-0.45259657533571584
1000.0	7.490843844080307	0.026301974647324436	0.4438738389160444	284.8015764794417	3.0	0.8745307437588883	-1.580011645189173	-0.3527404507151424
2500.0	7.490843844080307	0.026301974647324436	0.4438738389160444	284.8015764794417	3.3979400086720375	0.8745307437588883	-1.580011645189173	-0.3527404507151424
5000.0	7.490843844080307	0.026301974647324436	0.4438738389160444	284.8015764794417	3.6989700043360187	0.8745307437588883	-1.580011645189173	-0.3527404507151424
10000.0	7.490843844080307	0.026301974647324436	0.4438738389160444	284.8015764794417	4.0	0.8745307437588883	-1.580011645189173	-0.3527404507151424
==> diclofenac_(scenario_4).txt <==
dose (mg)	max central concentration (mg l-1)	min central concentration (mg l-1)	mid central concentration (mg l-1)	max/min central ratio	log10(dose (mg))	log10(max central concentration (mg l-1))	log10(min central concentration (mg l-1))	log10(mid central concentration (mg l-1))
1e-06	5.7726178387525786e-08	8.393126863716923e-12	6.960625967282384e-10	6877.791712773131	-6.0	-7.238627192893653	-11.076076212393172	-9.157351702643412
5e-06	2.88630891937629e-07	4.196563431858461e-11	3.480312983641192e-09	6877.7917127731325	-5.301029995663981	-6.5396571885576344	-10.377106208057153	-8.458381698307393
1e-05	5.77261783875258e-07	8.393126863716922e-11	6.960625967282385e-09	6877.7917127731325	-5.0	-6.238627192893653	-10.076076212393172	-8.157351702643412
5e-05	2.88630891937629e-06	4.196563431858461e-10	3.480312983641192e-08	6877.791712773132	-4.301029995663981	-5.5396571885576344	-9.377106208057153	-7.458381698307393
0.0001	5.77261783875258e-06	8.393126863716922e-10	6.960625967282385e-08	6877.791712773132	-4.0	-5.238627192893653	-9.076076212393172	-7.157351702643412
0.001	5.7726178387525796e-05	8.393126863716922e-09	6.960625967282384e-07	6877.7917127731325	-3.0	-4.238627192893653	-8.076076212393172	-6.157351702643412
0.01	0.0005772617838752579	8.393126863716922e-08	6.9606259672823844e-06	6877.791712773132	-2.0	-3.238627192893653	-7.076076212393172	-5.157351702643412
0.1	0.005772617838752579	8.393126863716924e-07	6.960625967282385e-05	6877.791712773131	-1.0	-2.238627192893653	-6.076076212393172	-4.157351702643412
1.0	0.05772617838752579	8.393126863716923e-06	0.0006960625967282378	6877.791712773131	0.0	-1.238627192893653	-5.076076212393172	-3.1573517026434126
10.0	0.577261783875258	8.393126863716922e-05	0.006960625967282377	6877.791712773132	1.0	-0.238627192893653	-4.076076212393172	-2.1573517026434126
25.0	2.546027102316749	0.00038475384047138156	0.03129846171236843	6617.288339987669	1.3979400086720377	0.4058630223828224	-3.4148170365069976	-1.5044770070620876
50.0	3.6392298078857532	0.0006279269512128816	0.04780345675815446	5795.626069013832	1.6989700043360187	0.561009481017789	-3.2020908762156726	-1.3205406975989418
75.0	4.496983851899799	0.0008961528668979267	0.06348216262284774	5018.099052080601	1.8750612633917	0.6529213280741901	-3.0476179015125044	-1.1973482867191572
100.0	5.078336431636885	0.0011920126419651136	0.07780386382862467	4260.304171996786	2.0	0.7057214688030716	-2.9237191386338903	-1.1089988349154094
250.0	6.616701987913984	0.003729225942915644	0.15708334319675768	1774.2829448249538	2.3979400086720375	0.8206415747344126	-2.4283813032064447	-0.803869864236016
500.0	7.394061937433073	0.013228407682339112	0.3127485663225827	558.9532856100802	2.6989700043360187	0.8688830841830908	-1.8784924291603662	-0.5048046724886377
1000.0	7.565184896111235	0.020218215094287287	0.3910940238071024	374.1766946701838	3.0	0.8788195468178377	-1.6942571874649857	-0.407718820323574
2500.0	7.565184896111235	0.020218215094287287	0.3910940238071024	374.1766946701838	3.3979400086720375	0.8788195468178377	-1.6942571874649857	-0.407718820323574
5000.0	7.565184896111235	0.020218215094287287	0.3910940238071024	374.1766946701838	3.6989700043360187	0.8788195468178377	-1.6942571874649857	-0.407718820323574
10000.0	7.565184896111235	0.020218215094287287	0.3910940238071024	374.1766946701838	4.0	0.8788195468178377	-1.6942571874649857	-0.407718820323574
==> diclofenac_(scenario_5).txt <==
dose (mg)	max central concentration (mg l-1)	min central concentration (mg l-1)	mid central concentration (mg l-1)	max/min central ratio	log10(dose (mg))	log10(max central concentration (mg l-1))	log10(min central concentration (mg l-1))	log10(mid central concentration (mg l-1))
1e-06	6.077972711071672e-08	2.2268014178088373e-12	3.678918081504102e-10	27294.632841811148	-6.0	-7.216241254150383	-11.652318510848861	-9.434279882499622
5e-06	3.0389863555358366e-07	1.1134007089044188e-11	1.8394590407520507e-09	27294.63284181115	-5.301029995663981	-6.517271249814364	-10.953348506512842	-8.735309878163603
1e-05	6.077972711071673e-07	2.2268014178088375e-11	3.678918081504102e-09	27294.63284181115	-5.0	-6.216241254150383	-10.652318510848861	-8.434279882499622
5e-05	3.038986355535836e-06	1.1134007089044186e-10	1.8394590407520506e-08	27294.63284181115	-4.301029995663981	-5.517271249814364	-9.953348506512842	-7.735309878163603
0.0001	6.077972711071672e-06	2.2268014178088372e-10	3.678918081504102e-08	27294.63284181115	-4.0	-5.216241254150383	-9.652318510848861	-7.434279882499622
0.001	6.0779727110716724e-05	2.226801417808837e-09	3.678918081504102e-07	27294.632841811155	-3.0	-4.216241254150383	-8.652318510848861	-6.434279882499622
0.01	0.0006077972711071672	2.2268014178088372e-08	3.6789180815041022e-06	27294.632841811148	-2.0	-3.2162412541503826	-7.652318510848861	-5.434279882499622
0.1	0.006077972711071673	2.2268014178088369e-07	3.678918081504102e-05	27294.63284181116	-1.0	-2.2162412541503826	-6.652318510848861	-4.434279882499622
1.0	0.060779727110716726	2.2268014178088364e-06	0.0003678918081504102	27294.632841811163	0.0	-1.2162412541503824	-5.652318510848861	-3.434279882499622
10.0	0.6077972711071673	2.2268014178088375e-05	0.003678918081504102	27294.63284181115	1.0	-0.2162412541503824	-4.652318510848861	-2.434279882499622
25.0	2.775807097735151	0.00010293431307645171	0.01690342559477537	26966.78119057825	1.3979400086720377	0.44338928191967386	-3.9874398293609667	-1.7720252737206463
50.0	3.8462574230535993	0.00017028376716258568	0.02559209259663277	22587.340456129452	1.6989700043360187	0.5850383474194684	-3.7688267505560584	-1.591894201568295
75.0	4.50513152281343	0.0002467170841373438	0.03333905986922488	18260.31439438336	1.8750612633917	0.6537074742936242	-3.6078007763729145	-1.4770466510396452
100.0	4.962734683893521	0.0003334594642049736	0.040680103843065245	14882.572596119167	2.0	0.6957210577076964	-3.4769569519785213	-1.3906179471354125
250.0	6.397697945828779	0.0011629128359357242	0.0862552320827201	5501.442367932027	2.3979400086720375	0.8060237319099425	-2.9344528358225164	-1.064214551956287
500.0	7.406710660301444	0.005127186105943962	0.19487325108450512	1444.5956334050022	2.6989700043360187	0.8696253794715159	-2.2901209183080677	-0.7102477694182759
1000.0	7.609220940798914	0.00859175918142821	0.2556884703728834	885.6417853571672	3.0	0.8813401944273662	-2.0659179043217284	-0.5922888549471812
2500.0	7.609220940798914	0.00859175918142821	0.2556884703728834	885.6417853571672	3.3979400086720375	0.8813401944273662	-2.0659179043217284	-0.5922888549471812
5000.0	7.609220940798914	0.00859175918142821	0.2556884703728834	885.6417853571672	3.6989700043360187	0.8813401944273662	-2.0659179043217284	-0.5922888549471812
10000.0	7.609220940798914	0.00859175918142821	0.2556884703728834	885.6417853571672	4.0	0.8813401944273662	-2.0659179043217284	-0.5922888549471812
==> furosemide_(scenario_1).txt <==
dose (mg)	max central concentration (mg l-1)	min central concentration (mg l-1)	mid central concentration (mg l-1)	max/min central ratio	log10(dose (mg))	log10(max central concentration (mg l-1))	log10(min central concentration (mg l-1))	log10(mid central concentration (mg l-1))
1e-06	1.6104307646378378e-08	1.7253323554639813e-12	1.666891809465829e-10	9334.03213321619	-6.0	-7.793057941556541	-11.76312723320472	-9.77809258738063
5e-06	8.05215382318919e-08	8.626661777319907e-12	8.334459047329145e-10	9334.03213321619	-5.301029995663981	-7.0940879372205226	-11.064157228868702	-9.079122583044612
1e-05	1.610430764637838e-07	1.7253323554639814e-11	1.6668918094658291e-09	9334.03213321619	-5.0	-6.793057941556541	-10.76312723320472	-8.77809258738063
5e-05	8.05215382318919e-07	8.626661777319906e-11	8.334459047329143e-09	9334.032133216191	-4.301029995663981	-6.0940879372205226	-10.064157228868702	-8.079122583044612
0.0001	1.610430764637838e-06	1.7253323554639812e-10	1.666891809465829e-08	9334.032133216191	-4.0	-5.793057941556541	-9.76312723320472	-7.77809258738063
0.001	1.610430764637838e-05	1.7253323554639817e-09	1.666891809465829e-07	9334.03213321619	-3.0	-4.793057941556541	-8.76312723320472	-6.77809258738063
0.01	0.00016104307646378377	1.7253323554639814e-08	1.666891809465829e-06	9334.03213321619	-2.0	-3.7930579415565413	-7.76312723320472	-5.77809258738063
0.1	0.001610430764637838	1.7253323554639817e-07	1.666891809465829e-05	9334.032133216188	-1.0	-2.7930579415565413	-6.76312723320472	-4.77809258738063
1.0	0.01610430764637838	1.7253323554639815e-06	0.00016668918094658273	9334.03213321619	0.0	-1.7930579415565413	-5.76312723320472	-3.778092587380631
10.0	0.1610430764637838	1.7253323554639812e-05	0.0016668918094658273	9334.032133216191	1.0	-0.7930579415565413	-4.76312723320472	-2.778092587380631
25.0	0.40260769115945944	4.313330888659954e-05	0.004167229523664567	9334.032133216188	1.3979400086720377	-0.3951179328845037	-4.365187224532683	-2.3801525787085933
50.0	0.8052153823189189	8.626661777319908e-05	0.008334459047329136	9334.032133216188	1.6989700043360187	-0.0940879372205225	-4.064157228868702	-2.079122583044612
75.0	1.2078230734783786	0.0001293999266597986	0.012501688570993706	9334.032133216191	1.8750612633917	0.08200332183515885	-3.88806596981302	-1.9030313239889307
100.0	1.6104307646378377	0.00017253323554639816	0.016668918094658283	9334.032133216188	2.0	0.2069420584434587	-3.76312723320472	-1.7780925873806306
250.0	4.026076911594594	0.00043133308886599534	0.041672295236645694	9334.032133216188	2.3979400086720375	0.6048820671154963	-3.3651872245326824	-1.380152578708593
500.0	8.052153823189188	0.0008626661777319907	0.0833445904732914	9334.032133216188	2.6989700043360187	0.9059120627794774	-3.064157228868701	-1.0791225830446118
1000.0	14.825643880002119	0.002258454891205216	0.1829837368075575	6564.507415107357	3.0	1.171013563922275	-2.646188579309495	-0.73758750769361
2500.0	14.825643880002119	0.002258454891205216	0.1829837368075575	6564.507415107357	3.3979400086720375	1.171013563922275	-2.646188579309495	-0.73758750769361
5000.0	14.825643880002119	0.002258454891205216	0.1829837368075575	6564.507415107357	3.6989700043360187	1.171013563922275	-2.646188579309495	-0.73758750769361
10000.0	14.825643880002119	0.002258454891205216	0.1829837368075575	6564.507415107357	4.0	1.171013563922275	-2.646188579309495	-0.73758750769361
==> furosemide_(scenario_2).txt <==
dose (mg)	max central concentration (mg l-1)	min central concentration (mg l-1)	mid central concentration (mg l-1)	max/min central ratio	log10(dose (mg))	log10(max central concentration (mg l-1))	log10(min central concentration (mg l-1))	log10(mid central concentration (mg l-1))
1e-06	1.6168059994269305e-08	1.7024033614401157e-12	1.6590527322001994e-10	9497.196939620844	-6.0	-7.791342087968027	-11.768937531858347	-9.780139809913187
5e-06	8.084029997134655e-08	8.51201680720058e-12	8.295263661000996e-10	9497.196939620844	-5.301029995663981	-7.092372083632008	-11.069967527522328	-9.081169805577169
1e-05	1.616805999426931e-07	1.702403361440116e-11	1.6590527322001994e-09	9497.196939620844	-5.0	-6.791342087968027	-10.768937531858347	-8.780139809913187
5e-05	8.084029997134654e-07	8.512016807200577e-11	8.295263661000996e-09	9497.196939620848	-4.301029995663981	-6.092372083632008	-10.069967527522328	-8.081169805577169
0.0001	1.6168059994269308e-06	1.7024033614401154e-10	1.6590527322001994e-08	9497.196939620848	-4.0	-5.791342087968027	-9.768937531858347	-7.780139809913187
0.001	1.616805999426931e-05	1.7024033614401154e-09	1.6590527322001994e-07	9497.19693962085	-3.0	-4.791342087968027	-8.768937531858347	-6.780139809913187
0.01	0.00016168059994269308	1.7024033614401156e-08	1.6590527322001994e-06	9497.196939620846	-2.0	-3.791342087968027	-7.768937531858347	-5.780139809913187
0.1	0.001616805999426931	1.7024033614401156e-07	1.6590527322001994e-05	9497.196939620848	-1.0	-2.791342087968027	-6.768937531858347	-4.780139809913187
1.0	0.01616805999426931	1.7024033614401158e-06	0.0001659052732200201	9497.196939620848	0.0	-1.7913420879680266	-5.768937531858347	-3.780139809913187
10.0	0.16168059994269307	1.7024033614401154e-05	0.0016590527322002011	9497.196939620848	1.0	-0.7913420879680267	-4.768937531858347	-2.780139809913187
25.0	0.4042014998567327	4.256008403600289e-05	0.004147631830500501	9497.196939620848	1.3979400086720377	-0.39340207929598914	-4.370997523186309	-2.3821998012411494
50.0	0.8084029997134654	8.512016807200577e-05	0.008295263661001005	9497.196939620848	1.6989700043360187	-0.09237208363200791	-4.069967527522328	-2.081169805577168
75.0	1.2126044995701981	0.0001276802521080087	0.012442895491501509	9497.196939620844	1.8750612633917	0.08371917542367333	-3.893876268466647	-1.9050785465214868
100.0	1.6168059994269308	0.00017024033614401155	0.01659052732200201	9497.196939620848	2.0	0.20865791203197326	-3.768937531858347	-1.7801398099131869
250.0	4.042014998567327	0.00042560084036002884	0.04147631830500501	9497.196939620848	2.3979400086720375	0.6065979207040109	-3.3709975231863094	-1.3821998012411494
500.0	8.084029997134653	0.0008512016807200577	0.08295263661001004	9497.196939620848	2.6989700043360187	0.907627916367992	-3.069967527522328	-1.0811698055771681
1000.0	14.827984962087294	0.002228440906631041	0.18177812919167494	6653.97270260321	3.0	1.1710821369147273	-2.6519988779629644	-0.7404583705241186
2500.0	14.827984962087294	0.002228440906631041	0.18177812919167494	6653.97270260321	3.3979400086720375	1.1710821369147273	-2.6519988779629644	-0.7404583705241186
5000.0	14.827984962087294	0.002228440906631041	0.18177812919167494	6653.97270260321	3.6989700043360187	1.1710821369147273	-2.6519988779629644	-0.7404583705241186
10000.0	14.827984962087294	0.002228440906631041	0.18177812919167494	6653.97270260321	4.0	1.1710821369147273	-2.6519988779629644	-0.7404583705241186
==> furosemide_(scenario_3).txt <==
dose (mg)	max central concentration (mg l-1)	min central concentration (mg l-1)	mid central concentration (mg l-1)	max/min central ratio	log10(dose (mg))	log10(max central concentration (mg l-1))	log10(min central concentration (mg l-1))	log10(mid central concentration (mg l-1))
1e-06	1.5857436372020058e-08	4.2505189419114165e-11	8.20989242739672e-10	373.07059652554153	-6.0	-7.799767022534063	-10.37155804410259	-9.085662533318327
5e-06	7.92871818601003e-08	2.1252594709557093e-10	4.1049462136983595e-09	373.0705965255414	-5.301029995663981	-7.100797018198044	-9.672588039766572	-8.386692528982309
1e-05	1.585743637202006e-07	4.2505189419114186e-10	8.20989242739672e-09	373.0705965255414	-5.0	-6.799767022534063	-9.37155804410259	-8.085662533318327
5e-05	7.92871818601003e-07	2.1252594709557084e-09	4.104946213698368e-08	373.0705965255416	-4.301029995663981	-6.100797018198044	-8.672588039766572	-7.386692528982308
0.0001	1.585743637202006e-06	4.250518941911417e-09	8.209892427396737e-08	373.0705965255416	-4.0	-5.799767022534063	-8.37155804410259	-7.0856625333183265
0.001	1.585743637202006e-05	4.250518941911417e-08	8.209892427396753e-07	373.0705965255415	-3.0	-4.799767022534063	-7.371558044102589	-6.085662533318326
0.01	0.00015857436372020058	4.2505189419114167e-07	8.209892427396737e-06	373.07059652554153	-2.0	-3.799767022534063	-6.371558044102589	-5.0856625333183265
0.1	0.0015857436372020061	4.250518941911417e-06	8.209892427396737e-05	373.0705965255416	-1.0	-2.799767022534063	-5.371558044102589	-4.0856625333183265
1.0	0.01585743637202006	4.2505189419114177e-05	0.0008209892427396737	373.0705965255415	0.0	-1.7997670225340632	-4.371558044102589	-3.0856625333183265
10.0	0.1585743637202006	0.0004250518941911418	0.008209892427396738	373.0705965255415	1.0	-0.7997670225340631	-3.37155804410259	-2.0856625333183265
25.0	0.3964359093005015	0.0010626297354778542	0.02052473106849186	373.07059652554153	1.3979400086720377	-0.4018270138620254	-2.973618035430552	-1.6877225246462886
50.0	0.792871818601003	0.0021252594709557085	0.041049462136983676	373.07059652554153	1.6989700043360187	-0.10079701819804422	-2.672588039766571	-1.3866925289823078
75.0	1.1893077279015043	0.0031878892064335623	0.06157419320547553	373.07059652554153	1.8750612633917	0.07529424085763696	-2.4964967807108898	-1.2106012699266264
100.0	1.585743637202006	0.004250518941911417	0.08209892427396737	373.07059652554153	2.0	0.200232977465937	-2.37155804410259	-1.0856625333183265
250.0	3.9643590930050148	0.010626297354778541	0.20524731068491847	373.07059652554153	2.3979400086720375	0.5981729861379745	-1.9736180354305521	-0.6877225246462888
500.0	7.9287181860100295	0.021252594709557083	0.410494621369837	373.07059652554153	2.6989700043360187	0.8992029818019558	-1.6725880397665709	-0.38669252898230755
1000.0	14.413077594728923	0.049457829706352784	0.8442982513451938	291.4215540856534	3.0	1.1587567247209503	-1.305764945136773	-0.07350411020791138
2500.0	14.413077594728923	0.049457829706352784	0.8442982513451938	291.4215540856534	3.3979400086720375	1.1587567247209503	-1.305764945136773	-0.07350411020791138
5000.0	14.413077594728923	0.049457829706352784	0.8442982513451938	291.4215540856534	3.6989700043360187	1.1587567247209503	-1.305764945136773	-0.07350411020791138
10000.0	14.413077594728923	0.049457829706352784	0.8442982513451938	291.4215540856534	4.0	1.1587567247209503	-1.305764945136773	-0.07350411020791138
==> furosemide_(scenario_4).txt <==
dose (mg)	max central concentration (mg l-1)	min central concentration (mg l-1)	mid central concentration (mg l-1)	max/min central ratio	log10(dose (mg))	log10(max central concentration (mg l-1))	log10(min central concentration (mg l-1))	log10(mid central concentration (mg l-1))
1e-06	1.644491488083622e-08	3.1410724558910775e-11	7.187118280066639e-10	523.5445890461331	-6.0	-7.783968370091257	-10.502922045508294	-9.143445207799775
5e-06	8.222457440418111e-08	1.570536227945539e-10	3.5935591400333185e-09	523.544589046133	-5.301029995663981	-7.084998365755238	-9.803952041172275	-8.444475203463757
1e-05	1.6444914880836221e-07	3.141072455891078e-10	7.1871182800666386e-09	523.544589046133	-5.0	-6.783968370091257	-9.502922045508294	-8.143445207799775
5e-05	8.22245744041811e-07	1.5705362279455392e-09	3.5935591400333185e-08	523.5445890461328	-4.301029995663981	-6.084998365755238	-8.803952041172275	-7.444475203463757
0.0001	1.644491488083622e-06	3.1410724558910783e-09	7.187118280066638e-08	523.5445890461328	-4.0	-5.783968370091257	-8.502922045508294	-7.143445207799775
0.001	1.644491488083622e-05	3.141072455891077e-08	7.187118280066638e-07	523.5445890461331	-3.0	-4.783968370091257	-7.502922045508295	-6.143445207799775
0.01	0.0001644491488083622	3.1410724558910777e-07	7.187118280066638e-06	523.544589046133	-2.0	-3.783968370091257	-6.502922045508295	-5.143445207799775
0.1	0.001644491488083622	3.141072455891078e-06	7.187118280066639e-05	523.544589046133	-1.0	-2.783968370091257	-5.502922045508295	-4.143445207799775
1.0	0.016444914880836218	3.141072455891077e-05	0.000718711828006663	523.544589046133	0.0	-1.783968370091257	-4.502922045508295	-3.143445207799776
10.0	0.1644491488083622	0.0003141072455891078	0.007187118280066631	523.544589046133	1.0	-0.7839683700912569	-3.502922045508295	-2.143445207799776
25.0	0.4111228720209055	0.0007852681139727695	0.01796779570016659	523.544589046133	1.3979400086720377	-0.3860283614192192	-3.104982036836257	-1.745505199127738
50.0	0.822245744041811	0.001570536227945539	0.035935591400333165	523.544589046133	1.6989700043360187	-0.08499836575523799	-2.803952041172276	-1.444475203463757
75.0	1.2333686160627164	0.0023558043419183087	0.05390338710049974	523.5445890461328	1.8750612633917	0.09109289330044319	-2.6278607821165947	-1.2683839444080758
100.0	1.644491488083622	0.003141072455891078	0.0718711828006663	523.544589046133	2.0	0.2160316299087432	-2.502922045508295	-1.1434452077997759
250.0	4.111228720209055	0.007852681139727695	0.17967795700166578	523.544589046133	2.3979400086720375	0.6139716385807807	-2.1049820368362573	-0.7455051991277383
500.0	8.22245744041811	0.01570536227945539	0.35935591400333167	523.544589046133	2.6989700043360187	0.915001634244762	-1.8039520411722758	-0.4444752034637569
1000.0	14.565452550676802	0.036548661246200424	0.7296216767423322	398.5221908009289	3.0	1.1633239827644701	-1.437128526340486	-0.13690227178800796
2500.0	14.565452550676802	0.036548661246200424	0.7296216767423322	398.5221908009289	3.3979400086720375	1.1633239827644701	-1.437128526340486	-0.13690227178800796
5000.0	14.565452550676802	0.036548661246200424	0.7296216767423322	398.5221908009289	3.6989700043360187	1.1633239827644701	-1.437128526340486	-0.13690227178800796
10000.0	14.565452550676802	0.036548661246200424	0.7296216767423322	398.5221908009289	4.0	1.1633239827644701	-1.437128526340486	-0.13690227178800796
==> furosemide_(scenario_5).txt <==
dose (mg)	max central concentration (mg l-1)	min central concentration (mg l-1)	mid central concentration (mg l-1)	max/min central ratio	log10(dose (mg))	log10(max central concentration (mg l-1))	log10(min central concentration (mg l-1))	log10(mid central concentration (mg l-1))
1e-06	1.578693807906455e-08	1.3836564150306036e-11	4.673724226651434e-10	1140.957965255802	-6.0	-7.801702094457493	-10.858971739056487	-9.330336916756991
5e-06	7.893469039532277e-08	6.918282075153019e-11	2.3368621133257167e-09	1140.957965255802	-5.301029995663981	-7.102732090121474	-10.160001734720469	-8.631366912420972
1e-05	1.5786938079064554e-07	1.3836564150306038e-10	4.673724226651433e-09	1140.957965255802	-5.0	-6.801702094457493	-9.858971739056487	-8.330336916756991
5e-05	7.893469039532276e-07	6.918282075153018e-10	2.3368621133257212e-08	1140.957965255802	-4.301029995663981	-6.102732090121474	-9.160001734720469	-7.6313669124209715
0.0001	1.5786938079064552e-06	1.3836564150306036e-09	4.673724226651443e-08	1140.957965255802	-4.0	-5.801702094457493	-8.858971739056487	-7.33033691675699
0.001	1.5786938079064556e-05	1.3836564150306035e-08	4.6737242266514335e-07	1140.9579652558025	-3.0	-4.801702094457493	-7.858971739056488	-6.330336916756991
0.01	0.0001578693807906455	1.3836564150306036e-07	4.673724226651434e-06	1140.957965255802	-2.0	-3.801702094457493	-6.858971739056488	-5.330336916756991
0.1	0.0015786938079064552	1.3836564150306035e-06	4.6737242266514335e-05	1140.9579652558023	-1.0	-2.801702094457493	-5.858971739056488	-4.330336916756991
1.0	0.015786938079064554	1.3836564150306036e-05	0.00046737242266514385	1140.9579652558023	0.0	-1.801702094457493	-4.858971739056488	-3.3303369167569907
10.0	0.15786938079064552	0.00013836564150306033	0.004673724226651439	1140.9579652558025	1.0	-0.8017020944574933	-3.8589717390564884	-2.3303369167569907
25.0	0.3946734519766138	0.00034591410375765075	0.011684310566628593	1140.9579652558027	1.3979400086720377	-0.40376208578545564	-3.461031730384451	-1.9323969080849532
50.0	0.7893469039532276	0.0006918282075153015	0.02336862113325719	1140.9579652558027	1.6989700043360187	-0.10273209012147444	-3.1600017347204696	-1.631366912420972
75.0	1.1840203559298412	0.0010377423112729524	0.03505293169988578	1140.9579652558023	1.8750612633917	0.07335916893420673	-2.9839104756647883	-1.4552756533652909
100.0	1.5786938079064552	0.001383656415030603	0.046737242266514385	1140.9579652558027	2.0	0.19829790554250673	-2.8589717390564884	-1.3303369167569907
250.0	3.9467345197661388	0.0034591410375765085	0.11684310566628593	1140.9579652558025	2.3979400086720375	0.5962379142145444	-2.461031730384451	-0.9323969080849532
500.0	7.8934690395322775	0.006918282075153017	0.2336862113325719	1140.9579652558025	2.6989700043360187	0.8972679098785257	-2.1600017347204696	-0.631366912420972
1000.0	14.616525073298508	0.016885387017627762	0.49679541333984284	865.631629173756	3.0	1.164844135900323	-1.772488980767752	-0.3038224224337145
2500.0	14.616525073298508	0.016885387017627762	0.49679541333984284	865.631629173756	3.3979400086720375	1.164844135900323	-1.772488980767752	-0.3038224224337145
5000.0	14.616525073298508	0.016885387017627762	0.49679541333984284	865.631629173756	3.6989700043360187	1.164844135900323	-1.772488980767752	-0.3038224224337145
10000.0	14.616525073298508	0.016885387017627762	0.49679541333984284	865.631629173756	4.0	1.164844135900323	-1.772488980767752	-0.3038224224337145
==> haloperidol_(scenario_1).txt <==
dose (mg)	max central concentration (mg l-1)	min central concentration (mg l-1)	mid central concentration (mg l-1)	max/min central ratio	log10(dose (mg))	log10(max central concentration (mg l-1))	log10(min central concentration (mg l-1))	log10(mid central concentration (mg l-1))
1e-06	8.863203241832716e-09	1.2079892137426069e-09	3.272102369325024e-09	7.337154289956474	-6.0	-8.05240929178849	-8.917936943556757	-8.485173117672623
5e-06	4.4316016209163586e-08	6.0399460687130365e-09	1.6360511846625117e-08	7.337154289956472	-5.301029995663981	-7.3534392874524706	-8.218966939220739	-7.7862031133366045
1e-05	8.863203241832717e-08	1.2079892137426073e-08	3.272102369325024e-08	7.337154289956472	-5.0	-7.052409291788489	-7.917936943556757	-7.485173117672623
5e-05	4.4316016209163585e-07	6.039946068713036e-08	1.6360511846625116e-07	7.337154289956473	-4.301029995663981	-6.3534392874524706	-7.2189669392207385	-6.7862031133366045
0.0001	8.863203241832717e-07	1.2079892137426071e-07	3.2721023693250237e-07	7.337154289956473	-4.0	-6.052409291788489	-6.917936943556757	-6.485173117672623
0.001	8.863203241832718e-06	1.207989213742607e-06	3.272102369325024e-06	7.337154289956475	-3.0	-5.052409291788489	-5.917936943556758	-5.485173117672623
0.01	8.863203241832715e-05	1.2079892137426067e-05	3.2721023693250236e-05	7.337154289956475	-2.0	-4.052409291788489	-4.917936943556758	-4.485173117672623
0.1	0.0008863203241832717	0.00012079892137426073	0.0003272102369325024	7.337154289956472	-1.0	-3.052409291788489	-3.9179369435567577	-3.4851731176726233
1.0	0.008863203241832715	0.001207989213742607	0.003272102369325024	7.337154289956473	0.0	-2.0524092917884893	-2.9179369435567577	-2.4851731176726233
10.0	0.08863203241832718	0.01207989213742607	0.03272102369325024	7.337154289956474	1.0	-1.052409291788489	-1.9179369435567577	-1.4851731176726233
25.0	0.22215551340410436	0.051054488106692324	0.10649899537989066	4.351341510659154	1.3979400086720377	-0.6533429040694464	-1.2919660738651295	-0.9726544889672879
50.0	0.2627329283913176	0.081561584574034	0.14638618090302127	3.2212827860502538	1.6989700043360187	-0.5804854935540154	-1.0885143453623356	-0.8344999194581755
75.0	0.301823387052867	0.11227528854473344	0.184085056077101	2.6882441449492473	1.8750612633917	-0.520247111563441	-0.9497158201376636	-0.7349814658505522
100.0	0.3413074535329839	0.14319699778662634	0.22107510639626923	2.3834819082000323	2.0	-0.466854227417523	-0.844066087184375	-0.6554601573009491
250.0	0.5733858892702391	0.3331547024046158	0.4370654473906997	1.7210799821575473	2.3979400086720375	-0.24155299902029156	-0.4773540523824471	-0.35945352570136935
500.0	0.7404913204950376	0.4689082571250027	0.5892558820321779	1.579181661323647	2.6989700043360187	-0.1304800275994941	-0.32891211959160216	-0.22969607359554806
1000.0	0.7404913204950376	0.4689082571250027	0.5892558820321779	1.579181661323647	3.0	-0.1304800275994941	-0.32891211959160216	-0.22969607359554806
2500.0	0.7404913204950376	0.4689082571250027	0.5892558820321779	1.579181661323647	3.3979400086720375	-0.1304800275994941	-0.32891211959160216	-0.22969607359554806
5000.0	0.7404913204950376	0.4689082571250027	0.5892558820321779	1.579181661323647	3.6989700043360187	-0.1304800275994941	-0.32891211959160216	-0.22969607359554806
10000.0	0.7404913204950376	0.4689082571250027	0.5892558820321779	1.579181661323647	4.0	-0.1304800275994941	-0.32891211959160216	-0.22969607359554806
==> haloperidol_(scenario_2).txt <==
dose (mg)	max central concentration (mg l-1)	min central concentration (mg l-1)	mid central concentration (mg l-1)	max/min central ratio	log10(dose (mg))	log10(max central concentration (mg l-1))	log10(min central concentration (mg l-1))	log10(mid central concentration (mg l-1))
1e-06	2.116383361833582e-09	1.2109898697839508e-09	1.600911868829688e-09	1.7476474532451374	-6.0	-8.674405661377492	-8.916859489817586	-8.795632575597539
5e-06	1.058191680916791e-08	6.054949348919753e-09	8.004559344148439e-09	1.7476474532451376	-5.301029995663981	-7.975435657041473	-8.217889485481567	-8.09666257126152
1e-05	2.116383361833582e-08	1.2109898697839507e-08	1.600911868829688e-08	1.7476474532451376	-5.0	-7.674405661377492	-7.916859489817585	-7.795632575597539
5e-05	1.0581916809167913e-07	6.054949348919754e-08	8.004559344148439e-08	1.7476474532451378	-4.301029995663981	-6.975435657041473	-7.2178894854815665	-7.09666257126152
0.0001	2.1163833618335826e-07	1.2109898697839507e-07	1.6009118688296878e-07	1.7476474532451378	-4.0	-6.674405661377492	-6.916859489817585	-6.795632575597539
0.001	2.116383361833582e-06	1.2109898697839507e-06	1.6009118688296879e-06	1.7476474532451374	-3.0	-5.674405661377492	-5.916859489817585	-5.795632575597539
0.01	2.1163833618335823e-05	1.2109898697839505e-05	1.600911868829688e-05	1.7476474532451378	-2.0	-4.674405661377492	-4.916859489817585	-4.795632575597539
0.1	0.00021163833618335825	0.00012109898697839507	0.00016009118688296896	1.7476474532451378	-1.0	-3.6744056613774916	-3.9168594898175852	-3.7956325755975384
1.0	0.0021163833618335825	0.0012109898697839508	0.0016009118688296896	1.7476474532451376	0.0	-2.6744056613774916	-2.9168594898175852	-2.7956325755975384
10.0	0.021163833618335823	0.012109898697839506	0.016009118688296894	1.7476474532451378	1.0	-1.6744056613774914	-1.9168594898175852	-1.7956325755975384
25.0	0.08915365165354092	0.05119497807012397	0.06755900562674454	1.7414530685299505	1.3979400086720377	-1.0498608638121956	-1.2907726386999838	-1.1703167512560897
50.0	0.14081488953038787	0.08182066703444937	0.1073385680441035	1.7210185963297007	1.6989700043360187	-0.8513514211953397	-1.0871369842827714	-0.9692442027390555
75.0	0.1916892857620823	0.11268551047006431	0.14697144286473574	1.7010996796523001	1.8750612633917	-0.717402160801873	-0.9481319235940903	-0.8327670421979816
100.0	0.24184867919183958	0.14379407030972433	0.18648433172796405	1.6819099610360229	2.0	-0.6164562800814473	-0.8422590227491258	-0.7293576514152865
250.0	0.5217119628545749	0.3358402043324749	0.418583148499527	1.5534529699669035	2.3979400086720375	-0.28256920479159103	-0.4738673145273985	-0.37821825965949474
500.0	0.7048181961603419	0.4743833105380209	0.5782335075226783	1.485756729849905	2.6989700043360187	-0.15192289235137332	-0.3238705984564873	-0.23789674540393024
1000.0	0.7048181961603419	0.4743833105380209	0.5782335075226783	1.485756729849905	3.0	-0.15192289235137332	-0.3238705984564873	-0.23789674540393024
2500.0	0.7048181961603419	0.4743833105380209	0.5782335075226783	1.485756729849905	3.3979400086720375	-0.15192289235137332	-0.3238705984564873	-0.23789674540393024
5000.0	0.7048181961603419	0.4743833105380209	0.5782335075226783	1.485756729849905	3.6989700043360187	-0.15192289235137332	-0.3238705984564873	-0.23789674540393024
10000.0	0.7048181961603419	0.4743833105380209	0.5782335075226783	1.485756729849905	4.0	-0.15192289235137332	-0.3238705984564873	-0.23789674540393024
==> haloperidol_(scenario_3).txt <==
dose (mg)	max central concentration (mg l-1)	min central concentration (mg l-1)	mid central concentration (mg l-1)	max/min central ratio	log10(dose (mg))	log10(max central concentration (mg l-1))	log10(min central concentration (mg l-1))	log10(mid central concentration (mg l-1))
1e-06	1.6730520346788813e-08	6.299971555125545e-10	3.2465643731061143e-09	26.556501407021685	-6.0	-7.776490551552562	-9.200661411416243	-8.488575981484402
5e-06	8.365260173394408e-08	3.149985777562774e-09	1.6232821865530568e-08	26.556501407021678	-5.301029995663981	-7.077520547216542	-8.501691407080225	-7.789605977148383
1e-05	1.6730520346788816e-07	6.299971555125548e-09	3.246564373106114e-08	26.556501407021678	-5.0	-6.776490551552562	-8.200661411416243	-7.488575981484402
5e-05	8.365260173394407e-07	3.1499857775627734e-08	1.6232821865530568e-07	26.55650140702168	-4.301029995663981	-6.077520547216542	-7.501691407080225	-6.789605977148383
0.0001	1.6730520346788814e-06	6.299971555125547e-08	3.246564373106114e-07	26.55650140702168	-4.0	-5.776490551552562	-7.2006614114162435	-6.488575981484402
0.001	1.6730520346788817e-05	6.299971555125546e-07	3.2465643731061144e-06	26.55650140702169	-3.0	-4.776490551552561	-6.200661411416244	-5.488575981484402
0.01	0.00016730520346788815	6.299971555125547e-06	3.246564373106108e-05	26.556501407021678	-2.0	-3.7764905515525613	-5.200661411416244	-4.488575981484403
0.1	0.0016730520346788817	6.299971555125547e-05	0.0003246564373106108	26.556501407021685	-1.0	-2.7764905515525613	-4.200661411416244	-3.488575981484403
1.0	0.016730520346788815	0.0006299971555125545	0.003246564373106111	26.55650140702169	0.0	-1.7764905515525613	-3.200661411416244	-2.4885759814844026
10.0	0.16730520346788816	0.006299971555125547	0.03246564373106111	26.55650140702168	1.0	-0.7764905515525613	-2.200661411416244	-1.4885759814844026
25.0	0.9103540034941288	0.026602213999957724	0.15561951039850072	34.22098639968747	1.3979400086720377	-0.0407896935383408	-1.5750822172053494	-0.807935955371845
50.0	0.9321970575151486	0.04244009910699548	0.1989033320691045	21.96500661237836	1.6989700043360187	-0.030492272254056346	-1.3722236105960741	-0.7013579414250652
75.0	0.9509849854317021	0.058336888142774906	0.2355366313773457	16.30160633704427	1.8750612633917	-0.021826339840331457	-1.2340567411118886	-0.6279415404761101
100.0	0.9698952487336788	0.07429279944768796	0.2684329212288177	13.055037041868566	2.0	-0.013275168160068709	-1.1290532765715249	-0.5711642223657968
250.0	1.082081428740545	0.17127212484355148	0.43050015743799575	6.317907422056988	2.3979400086720375	0.03425994350811681	-0.7663133142774791	-0.36602668538468114
500.0	1.1620407505236023	0.23953257751083248	0.5275856481610742	4.851284792236876	2.6989700043360187	0.06522135818961226	-0.6206354122242267	-0.27770702701730715
1000.0	1.1620407505236023	0.23953257751083248	0.5275856481610742	4.851284792236876	3.0	0.06522135818961226	-0.6206354122242267	-0.27770702701730715
2500.0	1.1620407505236023	0.23953257751083248	0.5275856481610742	4.851284792236876	3.3979400086720375	0.06522135818961226	-0.6206354122242267	-0.27770702701730715
5000.0	1.1620407505236023	0.23953257751083248	0.5275856481610742	4.851284792236876	3.6989700043360187	0.06522135818961226	-0.6206354122242267	-0.27770702701730715
10000.0	1.1620407505236023	0.23953257751083248	0.5275856481610742	4.851284792236876	4.0	0.06522135818961226	-0.6206354122242267	-0.27770702701730715
==> haloperidol_(scenario_4).txt <==
dose (mg)	max central concentration (mg l-1)	min central concentration (mg l-1)	mid central concentration (mg l-1)	max/min central ratio	log10(dose (mg))	log10(max central concentration (mg l-1))	log10(min central concentration (mg l-1))	log10(mid central concentration (mg l-1))
1e-06	2.026315042487646e-09	1.070560861059311e-09	1.4728521910439654e-09	1.89276024950382	-6.0	-8.693293031543744	-8.970388638158527	-8.831840834851135
5e-06	1.0131575212438228e-08	5.352804305296556e-09	7.364260955219827e-09	1.8927602495038194	-5.301029995663981	-7.9943230272077255	-8.271418633822508	-8.132870830515117
1e-05	2.0263150424876457e-08	1.0705608610593113e-08	1.4728521910439655e-08	1.8927602495038194	-5.0	-7.693293031543744	-7.970388638158527	-7.8318408348511355
5e-05	1.013157521243823e-07	5.3528043052965564e-08	7.364260955219827e-08	1.8927602495038196	-4.301029995663981	-6.9943230272077255	-7.271418633822508	-7.132870830515117
0.0001	2.026315042487646e-07	1.0705608610593113e-07	1.4728521910439656e-07	1.8927602495038196	-4.0	-6.693293031543744	-6.970388638158527	-6.8318408348511355
0.001	2.0263150424876455e-06	1.070560861059311e-06	1.4728521910439655e-06	1.8927602495038198	-3.0	-5.693293031543744	-5.970388638158527	-5.8318408348511355
0.01	2.0263150424876455e-05	1.070560861059311e-05	1.4728521910439654e-05	1.8927602495038196	-2.0	-4.693293031543744	-4.970388638158527	-4.8318408348511355
0.1	0.0002026315042487646	0.00010705608610593111	0.00014728521910439656	1.8927602495038198	-1.0	-3.693293031543744	-3.970388638158527	-3.8318408348511355
1.0	0.0020263150424876457	0.0010705608610593112	0.0014728521910439656	1.8927602495038194	0.0	-2.693293031543744	-2.9703886381585267	-2.8318408348511355
10.0	0.020263150424876458	0.010705608610593111	0.014728521910439654	1.8927602495038198	1.0	-1.6932930315437442	-1.970388638158527	-1.8318408348511355
25.0	0.08536443747895182	0.04533753085188046	0.06221103453452127	1.8828647232210522	1.3979400086720377	-1.068723017171548	-1.3435421358769764	-1.2061325765242623
50.0	0.13547188592109066	0.07265193774755258	0.09920834149648218	1.864669960928252	1.6989700043360187	-0.8681508232853481	-1.1387527978580931	-1.0034518105717205
75.0	0.1848622822366561	0.10034227809456606	0.1361965584491279	1.8423169749289072	1.8750612633917	-0.7331516896383323	-0.9985160433055932	-0.8658338664719627
100.0	0.23377079027406383	0.12841610694388989	0.17326261802302262	1.8204164246795584	2.0	-0.6312097550017879	-0.8913805002691908	-0.7612951276354893
250.0	0.5119916624330996	0.30533694585625176	0.39538585016561695	1.6768087497480173	2.3979400086720375	-0.2907371112678803	-0.5152206427674622	-0.4029788770176712
500.0	0.6969212041522749	0.43662770947055135	0.5516295034264087	1.596145157615745	2.6989700043360187	-0.15681632166716872	-0.359888706354106	-0.2583525140106374
1000.0	0.6969212041522749	0.43662770947055135	0.5516295034264087	1.596145157615745	3.0	-0.15681632166716872	-0.359888706354106	-0.2583525140106374
2500.0	0.6969212041522749	0.43662770947055135	0.5516295034264087	1.596145157615745	3.3979400086720375	-0.15681632166716872	-0.359888706354106	-0.2583525140106374
5000.0	0.6969212041522749	0.43662770947055135	0.5516295034264087	1.596145157615745	3.6989700043360187	-0.15681632166716872	-0.359888706354106	-0.2583525140106374
10000.0	0.6969212041522749	0.43662770947055135	0.5516295034264087	1.596145157615745	4.0	-0.15681632166716872	-0.359888706354106	-0.2583525140106374
==> haloperidol_(scenario_5).txt <==
dose (mg)	max central concentration (mg l-1)	min central concentration (mg l-1)	mid central concentration (mg l-1)	max/min central ratio	log10(dose (mg))	log10(max central concentration (mg l-1))	log10(min central concentration (mg l-1))	log10(mid central concentration (mg l-1))
1e-06	2.6992690223409692e-09	9.082283026943221e-10	1.5657434408855463e-09	2.9720159725626263	-6.0	-8.568753829376114	-9.041804968508114	-8.805279398942114
5e-06	1.3496345111704847e-08	4.541141513471612e-09	7.82871720442773e-09	2.972015972562626	-5.301029995663981	-7.869783825040096	-8.342834964172095	-8.106309394606095
1e-05	2.6992690223409694e-08	9.082283026943224e-09	1.5657434408855463e-08	2.972015972562626	-5.0	-7.5687538293761145	-8.041804968508114	-7.805279398942114
5e-05	1.3496345111704845e-07	4.54114151347161e-08	7.828717204427715e-08	2.9720159725626263	-4.301029995663981	-6.869783825040096	-7.342834964172096	-7.106309394606096
0.0001	2.699269022340969e-07	9.08228302694322e-08	1.565743440885543e-07	2.9720159725626263	-4.0	-6.5687538293761145	-7.0418049685081145	-6.8052793989421145
0.001	2.6992690223409695e-06	9.082283026943221e-07	1.565743440885543e-06	2.9720159725626267	-3.0	-5.5687538293761145	-6.0418049685081145	-5.8052793989421145
0.01	2.699269022340969e-05	9.082283026943221e-06	1.565743440885543e-05	2.972015972562626	-2.0	-4.5687538293761145	-5.0418049685081145	-4.8052793989421145
0.1	0.0002699269022340969	9.082283026943222e-05	0.0001565743440885543	2.9720159725626263	-1.0	-3.5687538293761145	-4.0418049685081145	-3.8052793989421145
1.0	0.002699269022340969	0.0009082283026943223	0.001565743440885543	2.972015972562626	0.0	-2.5687538293761145	-3.0418049685081145	-2.8052793989421145
10.0	0.026992690223409693	0.009082283026943222	0.01565743440885543	2.9720159725626263	1.0	-1.5687538293761145	-2.0418049685081145	-1.8052793989421145
25.0	0.11342335840560894	0.038440363117671086	0.06603056173573989	2.950631815272007	1.3979400086720377	-0.9452974976298959	-1.4152125185254487	-1.1802550080776724
50.0	0.17820334044241895	0.06154963517391675	0.10472989349275674	2.8952785818938085	1.6989700043360187	-0.7490841593220818	-1.2107745169393973	-0.9799293381307396
75.0	0.24157030971145566	0.08494367883937463	0.14324758568736212	2.8438880092332264	1.8750612633917	-0.6169564438954405	-1.0708689340088406	-0.8439126889521406
100.0	0.30298991609769566	0.10863638243789864	0.1814269230296763	2.7890280336874995	2.0	-0.518571825147866	-0.9640247047113705	-0.7412982649296183
250.0	0.625802584131467	0.2579563535210077	0.4017832159592744	2.4260018239112777	2.3979400086720375	-0.20356264785054848	-0.5884537708915336	-0.39600820937104103
500.0	0.8235442693546381	0.36974669200914273	0.5518176957265541	2.2273201820403963	2.6989700043360187	-0.08431305050796638	-0.43209570279043985	-0.2582043766492031
1000.0	0.8235442693546381	0.36974669200914273	0.5518176957265541	2.2273201820403963	3.0	-0.08431305050796638	-0.43209570279043985	-0.2582043766492031
2500.0	0.8235442693546381	0.36974669200914273	0.5518176957265541	2.2273201820403963	3.3979400086720375	-0.08431305050796638	-0.43209570279043985	-0.2582043766492031
5000.0	0.8235442693546381	0.36974669200914273	0.5518176957265541	2.2273201820403963	3.6989700043360187	-0.08431305050796638	-0.43209570279043985	-0.2582043766492031
10000.0	0.8235442693546381	0.36974669200914273	0.5518176957265541	2.2273201820403963	4.0	-0.08431305050796638	-0.43209570279043985	-0.2582043766492031
==> imipramine_(scenario_1).txt <==
dose (mg)	max central concentration (mg l-1)	min central concentration (mg l-1)	mid central concentration (mg l-1)	max/min central ratio	log10(dose (mg))	log10(max central concentration (mg l-1))	log10(min central concentration (mg l-1))	log10(mid central concentration (mg l-1))
1e-06	3.872796206228413e-09	3.5828236812206503e-10	1.1779450734315534e-09	10.809340762504313	-6.0	-8.411975355799637	-9.445774563912341	-8.928874959855989
5e-06	1.9363981031142067e-08	1.791411840610326e-09	5.889725367157766e-09	10.80934076250431	-5.301029995663981	-7.713005351463619	-8.746804559576322	-8.22990495551997
1e-05	3.8727962062284135e-08	3.582823681220652e-09	1.1779450734315534e-08	10.80934076250431	-5.0	-7.411975355799638	-8.445774563912341	-7.928874959855989
5e-05	1.9363981031142067e-07	1.7914118406103258e-08	5.889725367157766e-08	10.80934076250431	-4.301029995663981	-6.713005351463619	-7.746804559576322	-7.22990495551997
0.0001	3.8727962062284133e-07	3.5828236812206517e-08	1.1779450734315534e-07	10.80934076250431	-4.0	-6.411975355799638	-7.445774563912341	-6.928874959855989
0.001	3.872796206228414e-06	3.5828236812206514e-07	1.1779450734315534e-06	10.809340762504311	-3.0	-5.411975355799638	-6.445774563912341	-5.928874959855989
0.01	3.872796206228414e-05	3.582823681220652e-06	1.1779450734315535e-05	10.80934076250431	-2.0	-4.411975355799638	-5.445774563912341	-4.928874959855989
0.1	0.0003872796206228414	3.582823681220651e-05	0.00011779450734315534	10.809340762504313	-1.0	-3.4119753557996373	-4.445774563912341	-3.928874959855989
1.0	0.0038727962062284137	0.0003582823681220651	0.0011779450734315535	10.809340762504313	0.0	-2.4119753557996373	-3.445774563912341	-2.928874959855989
10.0	0.038727962062284134	0.0035828236812206512	0.011779450734315522	10.809340762504311	1.0	-1.4119753557996375	-2.445774563912341	-1.9288749598559893
25.0	0.09681990515571033	0.008957059203051624	0.029448626835788812	10.809340762504315	1.3979400086720377	-1.0140353471275998	-2.0478345552403034	-1.5309349511839516
50.0	0.19363981031142066	0.017914118406103248	0.0588972536715776	10.809340762504315	1.6989700043360187	-0.7130053514636187	-1.7468045595763224	-1.2299049555199706
75.0	0.290459715467131	0.02687117760915488	0.08834588050736643	10.809340762504313	1.8750612633917	-0.5369140924079374	-1.570713300520641	-1.0538136964642892
100.0	0.3872796206228413	0.035828236812206496	0.11779450734315522	10.809340762504315	2.0	-0.4119753557996375	-1.4457745639123412	-0.9288749598559893
250.0	0.9681990515571033	0.08957059203051626	0.2944862683578881	10.809340762504313	2.3979400086720375	-0.014035347127599898	-1.0478345552403034	-0.5309349511839516
500.0	1.9363981031142066	0.17914118406103252	0.5889725367157761	10.809340762504313	2.6989700043360187	0.2869946485363813	-0.7468045595763223	-0.22990495551997056
1000.0	3.872796206228413	0.35828236812206504	1.1779450734315524	10.809340762504313	3.0	0.5880246442003625	-0.44577456391234105	0.07112504014401075
2500.0	9.162377094271548	1.5263018411156386	3.739592628613767	6.002991575751739	3.3979400086720375	0.9620081619861377	0.1836404280933824	0.5728242950397601
5000.0	10.88669196514182	2.4403257919210612	5.154325871657259	4.461163341871518	3.6989700043360187	1.0368959348948934	0.3874478100225277	0.7121718724587105
10000.0	14.33139858455281	4.305787289135899	7.8554410354166455	3.3284037557342705	4.0	1.1562885747598837	0.6340525713684947	0.8951705730641892
==> imipramine_(scenario_2).txt <==
dose (mg)	max central concentration (mg l-1)	min central concentration (mg l-1)	mid central concentration (mg l-1)	max/min central ratio	log10(dose (mg))	log10(max central concentration (mg l-1))	log10(min central concentration (mg l-1))	log10(mid central concentration (mg l-1))
1e-06	1.0649432695314193e-09	3.5538958506118656e-10	6.151989488551441e-10	2.996551711970036	-6.0	-8.97267352685969	-9.44929530364589	-9.21098441525279
5e-06	5.324716347657097e-09	1.7769479253059333e-09	3.07599474427572e-09	2.9965517119700356	-5.301029995663981	-8.273703522523672	-8.750325299309871	-8.512014410916771
1e-05	1.0649432695314194e-08	3.5538958506118666e-09	6.151989488551441e-09	2.9965517119700356	-5.0	-7.9726735268596896	-8.44929530364589	-8.21098441525279
5e-05	5.324716347657096e-08	1.776947925305933e-08	3.07599474427572e-08	2.996551711970035	-4.301029995663981	-7.273703522523671	-7.750325299309871	-7.5120144109167715
0.0001	1.0649432695314192e-07	3.553895850611866e-08	6.15198948855144e-08	2.996551711970035	-4.0	-6.97267352685969	-7.44929530364589	-7.21098441525279
0.001	1.0649432695314195e-06	3.553895850611866e-07	6.151989488551441e-07	2.9965517119700364	-3.0	-5.9726735268596896	-6.44929530364589	-6.21098441525279
0.01	1.0649432695314194e-05	3.5538958506118656e-06	6.151989488551441e-06	2.996551711970036	-2.0	-4.9726735268596896	-5.44929530364589	-5.21098441525279
0.1	0.00010649432695314194	3.5538958506118664e-05	6.151989488551441e-05	2.9965517119700356	-1.0	-3.97267352685969	-4.44929530364589	-4.21098441525279
1.0	0.0010649432695314194	0.0003553895850611866	0.000615198948855144	2.9965517119700356	0.0	-2.97267352685969	-3.44929530364589	-3.21098441525279
10.0	0.010649432695314192	0.003553895850611867	0.006151989488551441	2.9965517119700347	1.0	-1.97267352685969	-2.44929530364589	-2.21098441525279
25.0	0.026623581738285478	0.008884739626529666	0.015379973721378606	2.9965517119700347	1.3979400086720377	-1.5747335181876525	-2.0513552949738525	-1.8130444065807525
50.0	0.053247163476570956	0.01776947925305933	0.030759947442757216	2.9965517119700347	1.6989700043360187	-1.2737035225236712	-1.7503252993098712	-1.5120144109167712
75.0	0.07987074521485645	0.026654218879589003	0.04613992116413584	2.9965517119700347	1.8750612633917	-1.09761226346799	-1.57423404025419	-1.33592315186109
100.0	0.10649432695314191	0.03553895850611866	0.06151989488551444	2.9965517119700347	2.0	-0.97267352685969	-1.44929530364589	-1.21098441525279
250.0	0.2662358173828548	0.08884739626529665	0.15379973721378606	2.996551711970035	2.3979400086720375	-0.5747335181876525	-1.0513552949738525	-0.8130444065807525
500.0	0.5324716347657096	0.1776947925305933	0.30759947442757213	2.996551711970035	2.6989700043360187	-0.27370352252367125	-0.7503252993098712	-0.5120144109167712
1000.0	1.0649432695314192	0.3553895850611866	0.6151989488551443	2.996551711970035	3.0	0.027326473140309955	-0.44929530364589004	-0.2109844152527901
2500.0	4.491119292886736	1.5139902640702183	2.6075871767226575	2.9664122679447025	3.3979400086720375	0.6523545909242978	0.1801230823805826	0.4162388366524402
5000.0	7.024536221750239	2.4206730781598007	4.123603487066763	2.9018938100845495	3.6989700043360187	0.8466176562662893	0.38393614014875665	0.615276898207523
10000.0	11.73219051491369	4.271254121555921	7.078924147898773	2.746778857222365	4.0	1.0693791067210565	0.6305554108804229	0.8499672588007396
==> imipramine_(scenario_3).txt <==
dose (mg)	max central concentration (mg l-1)	min central concentration (mg l-1)	mid central concentration (mg l-1)	max/min central ratio	log10(dose (mg))	log10(max central concentration (mg l-1))	log10(min central concentration (mg l-1))	log10(mid central concentration (mg l-1))
1e-06	1.4380124971435123e-08	2.3120686679960058e-10	1.8233989247644688e-09	62.19592510588861	-6.0	-7.842237339671576	-9.635999271597145	-8.73911830563436
5e-06	7.190062485717563e-08	1.1560343339980034e-09	9.116994623822343e-09	62.1959251058886	-5.301029995663981	-7.143267335335557	-8.937029267261126	-8.040148301298341
1e-05	1.4380124971435125e-07	2.312068667996007e-09	1.823398924764469e-08	62.1959251058886	-5.0	-6.842237339671576	-8.635999271597145	-7.73911830563436
5e-05	7.190062485717562e-07	1.1560343339980037e-08	9.116994623822343e-08	62.19592510588858	-4.301029995663981	-6.143267335335557	-7.937029267261126	-7.040148301298341
0.0001	1.4380124971435123e-06	2.3120686679960074e-08	1.8233989247644688e-07	62.19592510588858	-4.0	-5.842237339671576	-7.635999271597145	-6.73911830563436
0.001	1.4380124971435125e-05	2.312068667996007e-07	1.8233989247644687e-06	62.19592510588859	-3.0	-4.842237339671576	-6.635999271597145	-5.73911830563436
0.01	0.00014380124971435124	2.312068667996007e-06	1.8233989247644687e-05	62.195925105888584	-2.0	-3.842237339671576	-5.635999271597145	-4.73911830563436
0.1	0.0014380124971435126	2.312068667996007e-05	0.0001823398924764467	62.19592510588859	-1.0	-2.842237339671576	-4.635999271597145	-3.7391183056343604
1.0	0.014380124971435123	0.00023120686679960068	0.001823398924764467	62.19592510588859	0.0	-1.8422373396715763	-3.6359992715971448	-2.7391183056343604
10.0	0.14380124971435124	0.0023120686679960066	0.01823398924764467	62.1959251058886	1.0	-0.8422373396715763	-2.6359992715971448	-1.7391183056343604
25.0	0.3595031242858781	0.005780171669990016	0.04558497311911166	62.195925105888605	1.3979400086720377	-0.44429733099953866	-2.2380592629251073	-1.341178296962323
50.0	0.7190062485717562	0.011560343339980033	0.09116994623822333	62.195925105888605	1.6989700043360187	-0.14326733533555747	-1.937029267261126	-1.0401483012983417
75.0	1.0785093728576343	0.017340515009970053	0.136754919357335	62.195925105888584	1.8750612633917	0.03282392372012374	-1.7609380082054447	-0.8640570422426604
100.0	1.4380124971435124	0.023120686679960065	0.18233989247644666	62.195925105888605	2.0	0.1577626603284237	-1.6359992715971448	-0.7391183056343605
250.0	3.5950312428587807	0.05780171669990016	0.45584973119111655	62.1959251058886	2.3979400086720375	0.5557026690004613	-1.2380592629251073	-0.341178296962323
500.0	7.1900624857175615	0.11560343339980032	0.911699462382233	62.1959251058886	2.6989700043360187	0.8567326646644424	-0.9370292672611261	-0.040148301298341856
1000.0	14.380124971435123	0.23120686679960065	1.8233989247644662	62.1959251058886	3.0	1.1577626603284237	-0.6359992715971449	0.2608816943656394
2500.0	38.60311815891225	0.9831865992478964	6.1606873368988335	39.263267205271404	3.3979400086720375	1.5866223861358801	-0.007364049479163303	0.7896291683283584
5000.0	39.44382652236968	1.5676745923416788	7.863528766644895	25.160723223466515	3.6989700043360187	1.5959790400657856	0.19525591968975242	0.895617479877769
10000.0	41.10411002093938	2.749742533160735	10.631355492706252	14.948348627277337	4.0	1.6138852493741715	0.4392920314076226	1.026588640390897
==> imipramine_(scenario_4).txt <==
dose (mg)	max central concentration (mg l-1)	min central concentration (mg l-1)	mid central concentration (mg l-1)	max/min central ratio	log10(dose (mg))	log10(max central concentration (mg l-1))	log10(min central concentration (mg l-1))	log10(mid central concentration (mg l-1))
1e-06	1.0575663005132434e-09	2.733932504166522e-10	5.377094832978394e-10	3.868297036966015	-6.0	-8.975692396487709	-9.563212211578684	-9.269452304033196
5e-06	5.287831502566218e-09	1.366966252083261e-09	2.6885474164891968e-09	3.8682970369660157	-5.301029995663981	-8.27672239215169	-8.864242207242665	-8.570482299697177
1e-05	1.0575663005132436e-08	2.733932504166522e-09	5.377094832978394e-09	3.8682970369660157	-5.0	-7.975692396487709	-8.563212211578684	-8.269452304033196
5e-05	5.287831502566217e-08	1.3669662520832611e-08	2.6885474164891968e-08	3.868297036966015	-4.301029995663981	-7.27672239215169	-7.864242207242665	-7.5704822996971775
0.0001	1.0575663005132434e-07	2.7339325041665222e-08	5.377094832978394e-08	3.868297036966015	-4.0	-6.975692396487709	-7.5632122115786835	-7.269452304033196
0.001	1.0575663005132435e-06	2.733932504166522e-07	5.377094832978395e-07	3.8682970369660152	-3.0	-5.975692396487709	-6.5632122115786835	-6.269452304033196
0.01	1.0575663005132435e-05	2.733932504166522e-06	5.377094832978395e-06	3.8682970369660152	-2.0	-4.975692396487709	-5.5632122115786835	-5.269452304033196
0.1	0.00010575663005132433	2.7339325041665218e-05	5.3770948329783945e-05	3.868297036966015	-1.0	-3.975692396487709	-4.5632122115786835	-4.269452304033196
1.0	0.0010575663005132434	0.00027339325041665223	0.0005377094832978394	3.8682970369660143	0.0	-2.975692396487709	-3.5632122115786835	-3.269452304033196
10.0	0.010575663005132435	0.0027339325041665224	0.005377094832978394	3.868297036966015	1.0	-1.9756923964877087	-2.5632122115786835	-2.269452304033196
25.0	0.026439157512831088	0.006834831260416305	0.013442737082445982	3.8682970369660152	1.3979400086720377	-1.5777523878156712	-2.165272202906646	-1.8715122953611587
50.0	0.052878315025662176	0.01366966252083261	0.02688547416489198	3.8682970369660152	1.6989700043360187	-1.27672239215169	-1.8642422072426645	-1.5704822996971772
75.0	0.07931747253849326	0.02050449378124892	0.040328211247337965	3.868297036966015	1.8750612633917	-1.1006311330960088	-1.6881509481869834	-1.394391040641496
100.0	0.10575663005132435	0.02733932504166522	0.05377094832978394	3.8682970369660152	2.0	-0.9756923964877087	-1.5632122115786835	-1.2694523040331962
250.0	0.26439157512831085	0.06834831260416305	0.1344273708244599	3.868297036966015	2.3979400086720375	-0.5777523878156712	-1.1652722029066458	-0.8715122953611585
500.0	0.5287831502566217	0.1366966252083261	0.2688547416489198	3.868297036966015	2.6989700043360187	-0.2767223921516899	-0.8642422072426647	-0.5704822996971772
1000.0	1.0575663005132434	0.2733932504166522	0.5377094832978395	3.868297036966015	3.0	0.024307603512291234	-0.5632122115786835	-0.26945230403319614
2500.0	4.464198828255119	1.1667338375551484	2.2822208110740054	3.8262358427948726	3.3979400086720375	0.6497435291398876	0.06697179343614716	0.3583576612880173
5000.0	7.048987301927044	1.8706200202535928	3.6312500285023184	3.7682625148914206	3.6989700043360187	0.8481267282288221	0.27198557805769685	0.5600561531432595
10000.0	12.005688622994375	3.321497286428673	6.314812917496718	3.614541150477074	4.0	1.0793870753959205	0.521333901971145	0.8003604886835327
==> imipramine_(scenario_5).txt <==
dose (mg)	max central concentration (mg l-1)	min central concentration (mg l-1)	mid central concentration (mg l-1)	max/min central ratio	log10(dose (mg))	log10(max central concentration (mg l-1))	log10(min central concentration (mg l-1))	log10(mid central concentration (mg l-1))
1e-06	1.6588177535057837e-09	2.72996401229839e-10	6.729422538399905e-10	6.076335607476397	-6.0	-8.780201325244157	-9.563843078000724	-9.17202220162244
5e-06	8.294088767528917e-09	1.364982006149195e-09	3.3647112691999523e-09	6.076335607476396	-5.301029995663981	-8.081231320908138	-8.864873073664706	-8.473052197286421
1e-05	1.6588177535057835e-08	2.72996401229839e-09	6.729422538399905e-09	6.076335607476396	-5.0	-7.780201325244156	-8.563843078000724	-8.17202220162244
5e-05	8.294088767528917e-08	1.3649820061491947e-08	3.364711269199952e-08	6.076335607476397	-4.301029995663981	-7.081231320908137	-7.864873073664706	-7.473052197286421
0.0001	1.6588177535057834e-07	2.7299640122983894e-08	6.729422538399905e-08	6.076335607476397	-4.0	-6.780201325244156	-7.563843078000724	-7.17202220162244
0.001	1.6588177535057837e-06	2.7299640122983894e-07	6.729422538399905e-07	6.0763356074763974	-3.0	-5.780201325244156	-6.563843078000724	-6.17202220162244
0.01	1.6588177535057833e-05	2.7299640122983902e-06	6.729422538399905e-06	6.076335607476394	-2.0	-4.780201325244156	-5.563843078000724	-5.17202220162244
0.1	0.00016588177535057833	2.7299640122983896e-05	6.729422538399891e-05	6.076335607476396	-1.0	-3.7802013252441564	-4.563843078000724	-4.172022201622441
1.0	0.0016588177535057835	0.00027299640122983897	0.0006729422538399891	6.076335607476396	0.0	-2.7802013252441564	-3.5638430780007244	-3.1720222016224406
10.0	0.016588177535057834	0.00272996401229839	0.006729422538399891	6.076335607476396	1.0	-1.7802013252441564	-2.5638430780007244	-2.1720222016224406
25.0	0.04147044383764459	0.006824910030745974	0.016823556345999743	6.076335607476396	1.3979400086720377	-1.3822613165721187	-2.165903069328687	-1.7740821929504027
50.0	0.08294088767528918	0.013649820061491949	0.033647112691999485	6.076335607476396	1.6989700043360187	-1.0812313209081374	-1.8648730736647054	-1.4730521972864214
75.0	0.12441133151293376	0.02047473009223792	0.05047066903799922	6.0763356074763974	1.8750612633917	-0.9051400618524563	-1.6887818146090243	-1.2969609382307403
100.0	0.16588177535057835	0.027299640122983897	0.06729422538399894	6.076335607476396	2.0	-0.7802013252441563	-1.5638430780007244	-1.1720222016224404
250.0	0.4147044383764459	0.06824910030745975	0.1682355634599974	6.076335607476396	2.3979400086720375	-0.3822613165721187	-1.1659030693286867	-0.7740821929504027
500.0	0.8294088767528918	0.1364982006149195	0.3364711269199948	6.076335607476396	2.6989700043360187	-0.08123132090813752	-0.8648730736647056	-0.47305219728642156
1000.0	1.6588177535057835	0.272996401229839	0.6729422538399895	6.076335607476396	3.0	0.21979867475584364	-0.5638430780007244	-0.1720222016224404
2500.0	6.977590711598896	1.1618359803227074	2.8472470817793667	6.005658999870899	3.3979400086720375	0.8437054912073565	0.0651448217990571	0.4544251565032068
5000.0	10.799896524311999	1.8548560842000443	4.475740584177219	5.822498368637445	3.6989700043360187	1.0334195944558764	0.2683102189308848	0.6508649066933806
10000.0	17.680654490546626	3.262587843715054	7.595043673987886	5.419211784475345	4.0	1.2474983373949198	0.5135622136879855	0.8805302755414526
==> indomethacin_(scenario_1).txt <==
dose (mg)	max central concentration (mg l-1)	min central concentration (mg l-1)	mid central concentration (mg l-1)	max/min central ratio	log10(dose (mg))	log10(max central concentration (mg l-1))	log10(min central concentration (mg l-1))	log10(mid central concentration (mg l-1))
1e-06	8.219804658532813e-08	1.0197415868237809e-10	2.8951816257143147e-09	806.0674159749904	-6.0	-7.085138503229941	-9.99150986905679	-8.538324186143365
5e-06	4.1099023292664065e-07	5.098707934118904e-10	1.4475908128571572e-08	806.0674159749904	-5.301029995663981	-6.386168498893922	-9.292539864720771	-7.839354181807346
1e-05	8.219804658532813e-07	1.0197415868237808e-09	2.8951816257143147e-08	806.0674159749904	-5.0	-6.085138503229941	-8.99150986905679	-7.538324186143365
5e-05	4.109902329266407e-06	5.098707934118904e-09	1.447590812857157e-07	806.0674159749905	-4.301029995663981	-5.386168498893922	-8.292539864720771	-6.839354181807346
0.0001	8.219804658532814e-06	1.0197415868237808e-08	2.895181625714309e-07	806.0674159749905	-4.0	-5.085138503229941	-7.991509869056791	-6.538324186143366
0.001	8.219804658532813e-05	1.0197415868237811e-07	2.895181625714309e-06	806.0674159749901	-3.0	-4.085138503229941	-6.991509869056791	-5.538324186143366
0.01	0.0008219804658532813	1.019741586823781e-06	2.895181625714309e-05	806.0674159749902	-2.0	-3.0851385032299405	-5.991509869056791	-4.538324186143366
0.1	0.008219804658532812	1.0197415868237812e-05	0.0002895181625714309	806.06741597499	-1.0	-2.085138503229941	-4.991509869056791	-3.538324186143366
1.0	0.08219804658532813	0.00010197415868237808	0.0028951816257143086	806.0674159749904	0.0	-1.0851385032299408	-3.9915098690567907	-2.538324186143366
10.0	1.0429547988617613	0.0016354600865028928	0.04130025357749105	637.7133917660525	1.0	0.018265486729218367	-2.7863600503913792	-1.3840472818310805
25.0	1.8670171005533083	0.003648208498820287	0.08253040441971304	511.76271892273735	1.3979400086720377	0.27114829579692384	-2.437920349263694	-1.083386026733385
50.0	2.821454827001165	0.008245468783923708	0.15252612137364857	342.18246420412027	1.6989700043360187	0.45047310137509267	-2.0837846481475704	-0.8166557733862388
75.0	3.427113452154329	0.015027951193022943	0.2269416085514678	228.049280180351	1.8750612633917	0.5349284816779045	-1.8231002240847798	-0.6440858712034376
100.0	3.862578726980168	0.025032616862340165	0.31095088578925156	154.30183541023032	2.0	0.5868773443020495	-1.6014937476962527	-0.5073082016971016
250.0	4.332333030604022	0.04809150589925779	0.45645199035478284	90.08520214940667	2.3979400086720375	0.6367218338707428	-1.317931623560454	-0.34060489484485557
500.0	4.332333030604022	0.04809150589925779	0.45645199035478284	90.08520214940667	2.6989700043360187	0.6367218338707428	-1.317931623560454	-0.34060489484485557
1000.0	4.332333030604022	0.04809150589925779	0.45645199035478284	90.08520214940667	3.0	0.6367218338707428	-1.317931623560454	-0.34060489484485557
2500.0	4.332333030604022	0.04809150589925779	0.45645199035478284	90.08520214940667	3.3979400086720375	0.6367218338707428	-1.317931623560454	-0.34060489484485557
5000.0	4.332333030604022	0.04809150589925779	0.45645199035478284	90.08520214940667	3.6989700043360187	0.6367218338707428	-1.317931623560454	-0.34060489484485557
10000.0	4.332333030604022	0.04809150589925779	0.45645199035478284	90.08520214940667	4.0	0.6367218338707428	-1.317931623560454	-0.34060489484485557
==> indomethacin_(scenario_2).txt <==
dose (mg)	max central concentration (mg l-1)	min central concentration (mg l-1)	mid central concentration (mg l-1)	max/min central ratio	log10(dose (mg))	log10(max central concentration (mg l-1))	log10(min central concentration (mg l-1))	log10(mid central concentration (mg l-1))
1e-06	7.697729321962728e-08	1.0083931112944811e-10	2.7860971305531997e-09	763.3659170956752	-6.0	-7.1136373642267134	-9.996370129811352	-8.555003747019033
5e-06	3.8488646609813644e-07	5.041965556472406e-10	1.3930485652765997e-08	763.3659170956751	-5.301029995663981	-6.414667359890695	-9.297400125475333	-7.856033742683014
1e-05	7.697729321962729e-07	1.0083931112944813e-09	2.7860971305531998e-08	763.3659170956751	-5.0	-6.1136373642267134	-8.996370129811352	-7.5550037470190325
5e-05	3.8488646609813646e-06	5.041965556472407e-09	1.3930485652765996e-07	763.365917095675	-4.301029995663981	-5.414667359890695	-8.297400125475333	-6.856033742683014
0.0001	7.697729321962729e-06	1.0083931112944815e-08	2.7860971305532e-07	763.365917095675	-4.0	-5.1136373642267134	-7.9963701298113525	-6.5550037470190325
0.001	7.69772932196273e-05	1.0083931112944812e-07	2.7860971305531996e-06	763.3659170956752	-3.0	-4.1136373642267134	-6.9963701298113525	-5.5550037470190325
0.01	0.0007697729321962729	1.0083931112944814e-06	2.786097130553194e-05	763.3659170956751	-2.0	-3.113637364226714	-5.9963701298113525	-4.555003747019033
0.1	0.0076977293219627286	1.0083931112944811e-05	0.0002786097130553194	763.3659170956752	-1.0	-2.113637364226714	-4.9963701298113525	-3.5550037470190334
1.0	0.07697729321962729	0.00010083931112944813	0.0027860971305531967	763.3659170956751	0.0	-1.1136373642267139	-3.996370129811352	-2.555003747019033
10.0	1.0730554421631449	0.001617259417813036	0.0416582407174604	663.5023610585621	1.0	0.030622161484568255	-2.791220311146	-1.380299074830716
25.0	1.9224613633875771	0.0036076084042381885	0.08327957595581421	532.8908096369565	1.3979400086720377	0.2838576203402109	-2.4427806100182203	-1.0794614948390047
50.0	2.8474162653706205	0.008153706810175122	0.1523712485817316	349.217396659062	1.6989700043360187	0.4544509615405383	-2.088644908902054	-0.8170969736807578
75.0	3.4424828175354594	0.014860708492940983	0.22618075436109192	231.64997948588254	1.8750612633917	0.5368717812403168	-1.8279604848392483	-0.6455443517994658
100.0	3.8731476784237273	0.02475403448072369	0.309638549248371	156.4653099857238	2.0	0.5880640564236745	-1.6063540084507135	-0.5091449760135196
250.0	4.337676498438506	0.04755630631055342	0.45418484368793105	91.2113836199241	2.3979400086720375	0.6372571594389094	-1.3227918843149078	-0.3427673624379992
500.0	4.337676498438506	0.04755630631055342	0.45418484368793105	91.2113836199241	2.6989700043360187	0.6372571594389094	-1.3227918843149078	-0.3427673624379992
1000.0	4.337676498438506	0.04755630631055342	0.45418484368793105	91.2113836199241	3.0	0.6372571594389094	-1.3227918843149078	-0.3427673624379992
2500.0	4.337676498438506	0.04755630631055342	0.45418484368793105	91.2113836199241	3.3979400086720375	0.6372571594389094	-1.3227918843149078	-0.3427673624379992
5000.0	4.337676498438506	0.04755630631055342	0.45418484368793105	91.2113836199241	3.6989700043360187	0.6372571594389094	-1.3227918843149078	-0.3427673624379992
10000.0	4.337676498438506	0.04755630631055342	0.45418484368793105	91.2113836199241	4.0	0.6372571594389094	-1.3227918843149078	-0.3427673624379992
==> indomethacin_(scenario_3).txt <==
dose (mg)	max central concentration (mg l-1)	min central concentration (mg l-1)	mid central concentration (mg l-1)	max/min central ratio	log10(dose (mg))	log10(max central concentration (mg l-1))	log10(min central concentration (mg l-1))	log10(mid central concentration (mg l-1))
1e-06	1.4475123773828698e-07	5.419226537640943e-10	8.856860329189461e-09	267.10682185524394	-6.0	-6.839377714021183	-9.266062693979116	-8.052720204000149
5e-06	7.237561886914351e-07	2.7096132688204706e-09	4.428430164594731e-08	267.1068218552441	-5.301029995663981	-6.140407709685165	-8.567092689643097	-7.35375019966413
1e-05	1.4475123773828701e-06	5.419226537640941e-09	8.856860329189463e-08	267.1068218552441	-5.0	-5.839377714021183	-8.266062693979116	-7.052720204000149
5e-05	7.237561886914349e-06	2.709613268820471e-08	4.428430164594721e-07	267.106821855244	-4.301029995663981	-5.140407709685165	-7.567092689643098	-6.353750199664131
0.0001	1.4475123773828698e-05	5.419226537640942e-08	8.856860329189444e-07	267.106821855244	-4.0	-4.839377714021183	-7.266062693979117	-6.05272020400015
0.001	0.00014475123773828702	5.419226537640942e-07	8.856860329189443e-06	267.10682185524405	-3.0	-3.8393777140211833	-6.266062693979117	-5.05272020400015
0.01	0.0014475123773828704	5.419226537640944e-06	8.856860329189463e-05	267.106821855244	-2.0	-2.8393777140211833	-5.266062693979116	-4.052720204000149
0.1	0.014475123773828702	5.4192265376409425e-05	0.0008856860329189444	267.10682185524405	-1.0	-1.8393777140211833	-4.266062693979117	-3.05272020400015
1.0	0.144751237738287	0.0005419226537640943	0.008856860329189444	267.10682185524394	0.0	-0.8393777140211834	-3.266062693979116	-2.05272020400015
10.0	1.8655022065110511	0.008485699823207004	0.12581769249188723	219.84070204901747	1.0	0.2707957670595105	-2.07131233521736	-0.9002582840789248
25.0	2.8452837063585794	0.017933906683608454	0.22589168306563734	158.6538703783466	1.3979400086720377	0.4541255768692273	-1.7463250943573454	-0.6460997587440591
50.0	3.3871239618609668	0.03664242970052864	0.35229597167646765	92.43720980140411	1.6989700043360187	0.5298310912318842	-1.436015736681398	-0.45309232272475686
75.0	3.6681706144904176	0.05981257433031512	0.46840444867174974	61.32775015221606	1.8750612633917	0.5644495274365033	-1.2232075051720694	-0.32937898886778305
100.0	3.8944815805827564	0.08850488748699091	0.587095098011928	44.00301148515889	2.0	0.5904496541326101	-1.053032745686115	-0.2312915457767525
250.0	4.195854620654415	0.14191295600804787	0.7716515613909521	29.56639575893598	2.3979400086720375	0.622820432204704	-0.8479779536197088	-0.11257876070750242
500.0	4.195854620654415	0.14191295600804787	0.7716515613909521	29.56639575893598	2.6989700043360187	0.622820432204704	-0.8479779536197088	-0.11257876070750242
1000.0	4.195854620654415	0.14191295600804787	0.7716515613909521	29.56639575893598	3.0	0.622820432204704	-0.8479779536197088	-0.11257876070750242
2500.0	4.195854620654415	0.14191295600804787	0.7716515613909521	29.56639575893598	3.3979400086720375	0.622820432204704	-0.8479779536197088	-0.11257876070750242
5000.0	4.195854620654415	0.14191295600804787	0.7716515613909521	29.56639575893598	3.6989700043360187	0.622820432204704	-0.8479779536197088	-0.11257876070750242
10000.0	4.195854620654415	0.14191295600804787	0.7716515613909521	29.56639575893598	4.0	0.622820432204704	-0.8479779536197088	-0.11257876070750242
==> indomethacin_(scenario_4).txt <==
dose (mg)	max central concentration (mg l-1)	min central concentration (mg l-1)	mid central concentration (mg l-1)	max/min central ratio	log10(dose (mg))	log10(max central concentration (mg l-1))	log10(min central concentration (mg l-1))	log10(mid central concentration (mg l-1))
1e-06	8.93237402773414e-08	4.1280735774059175e-10	6.07235516150002e-09	216.38117296705855	-6.0	-7.049033099888547	-9.384252570591938	-8.216642835240243
5e-06	4.4661870138670703e-07	2.0640367887029587e-09	3.036177580750022e-08	216.38117296705857	-5.301029995663981	-6.350063095552527	-8.68528256625592	-7.517672830904223
1e-05	8.932374027734141e-07	4.128073577405917e-09	6.072355161500045e-08	216.38117296705857	-5.0	-6.049033099888546	-8.384252570591938	-7.216642835240242
5e-05	4.466187013867069e-06	2.0640367887029584e-08	3.036177580750022e-07	216.38117296705855	-4.301029995663981	-5.350063095552528	-7.6852825662559185	-6.517672830904223
0.0001	8.932374027734139e-06	4.128073577405917e-08	6.072355161500045e-07	216.38117296705855	-4.0	-5.049033099888547	-7.384252570591937	-6.216642835240242
0.001	8.93237402773414e-05	4.1280735774059177e-07	6.072355161500045e-06	216.38117296705855	-3.0	-4.049033099888547	-6.384252570591937	-5.216642835240242
0.01	0.0008932374027734142	4.128073577405917e-06	6.072355161500045e-05	216.3811729670586	-2.0	-3.0490330998885464	-5.384252570591937	-4.216642835240242
0.1	0.008932374027734141	4.128073577405917e-05	0.0006072355161500045	216.3811729670586	-1.0	-2.0490330998885464	-4.384252570591937	-3.2166428352402416
1.0	0.0893237402773414	0.0004128073577405918	0.006072355161500039	216.38117296705852	0.0	-1.0490330998885464	-3.3842525705919377	-2.216642835240242
10.0	1.3010400688868287	0.006463986216532256	0.09170553457911164	201.27519232007265	1.0	0.11429067198701122	-2.18949957829943	-1.0376044531562094
25.0	2.290375742055513	0.013661392481644798	0.17688901023709414	167.6531689674256	1.3979400086720377	0.35990673531601225	-1.8645050315276168	-0.7522991481058023
50.0	3.2518090049594477	0.027914162344238467	0.30128313009011076	116.49316088579054	1.6989700043360187	0.5121250293795602	-1.554175400044727	-0.5210251853325834
75.0	3.7330695891863597	0.04556906486834842	0.41244695448953433	81.92113663011095	1.8750612633917	0.5720660858057431	-1.3413298835677194	-0.38463189888098814
100.0	4.027629474761799	0.06743952307886317	0.5211731103158604	59.722093082596764	2.0	0.6050495104247826	-1.1710855096310957	-0.2830179996031565
250.0	4.325583597770397	0.10818944404214491	0.6840924532551139	39.9815678513458	2.3979400086720375	0.636044709764509	-0.965815110928971	-0.16488520058223102
500.0	4.325583597770397	0.10818944404214491	0.6840924532551139	39.9815678513458	2.6989700043360187	0.636044709764509	-0.965815110928971	-0.16488520058223102
1000.0	4.325583597770397	0.10818944404214491	0.6840924532551139	39.9815678513458	3.0	0.636044709764509	-0.965815110928971	-0.16488520058223102
2500.0	4.325583597770397	0.10818944404214491	0.6840924532551139	39.9815678513458	3.3979400086720375	0.636044709764509	-0.965815110928971	-0.16488520058223102
5000.0	4.325583597770397	0.10818944404214491	0.6840924532551139	39.9815678513458	3.6989700043360187	0.636044709764509	-0.965815110928971	-0.16488520058223102
10000.0	4.325583597770397	0.10818944404214491	0.6840924532551139	39.9815678513458	4.0	0.636044709764509	-0.965815110928971	-0.16488520058223102
==> indomethacin_(scenario_5).txt <==
dose (mg)	max central concentration (mg l-1)	min central concentration (mg l-1)	mid central concentration (mg l-1)	max/min central ratio	log10(dose (mg))	log10(max central concentration (mg l-1))	log10(min central concentration (mg l-1))	log10(mid central concentration (mg l-1))
1e-06	1.0610568305921373e-07	3.1053731749145e-10	5.7401893860574154e-09	341.684161878983	-6.0	-6.974261354504325	-9.507886202872953	-8.241073778688639
5e-06	5.305284152960686e-07	1.5526865874572502e-09	2.8700946930287074e-08	341.6841618789829	-5.301029995663981	-6.275291350168306	-8.808916198536934	-7.54210377435262
1e-05	1.0610568305921372e-06	3.1053731749145003e-09	5.7401893860574154e-08	341.6841618789829	-5.0	-5.974261354504325	-8.507886202872953	-7.241073778688639
5e-05	5.305284152960687e-06	1.5526865874572504e-08	2.870094693028707e-07	341.68416187898293	-4.301029995663981	-5.275291350168305	-7.808916198536934	-6.54210377435262
0.0001	1.0610568305921374e-05	3.105373174914501e-08	5.740189386057415e-07	341.68416187898293	-4.0	-4.974261354504325	-7.507886202872953	-6.241073778688639
0.001	0.00010610568305921373	3.105373174914501e-07	5.740189386057415e-06	341.6841618789829	-3.0	-3.9742613545043244	-6.507886202872953	-5.241073778688639
0.01	0.0010610568305921375	3.105373174914501e-06	5.7401893860574156e-05	341.68416187898293	-2.0	-2.9742613545043244	-5.507886202872953	-4.241073778688639
0.1	0.010610568305921372	3.1053731749145004e-05	0.0005740189386057416	341.6841618789829	-1.0	-1.9742613545043244	-4.507886202872953	-3.241073778688639
1.0	0.10610568305921374	0.00031053731749145007	0.005740189386057416	341.68416187898293	0.0	-0.9742613545043244	-3.507886202872953	-2.241073778688639
10.0	1.3940741974654864	0.004903731722347261	0.08268110948346849	284.28843101518356	1.0	0.1442858890362318	-2.3094732976028656	-1.082593704283317
25.0	2.4139489922415818	0.010560932282588092	0.15966700298021855	228.5734751108557	1.3979400086720377	0.3827280890330544	-1.9762977420946188	-0.7967848265307822
50.0	3.1665638624584673	0.02234290160590019	0.26598914415387104	141.7257220352373	1.6989700043360187	0.5005882511928446	-1.6508604270305478	-0.5751360879188516
75.0	3.5718047053696282	0.03786945339994824	0.36778022220303125	94.31888724790811	1.8750612633917	0.5528877050600174	-1.4217109633528855	-0.43441162914643405
100.0	3.873294282711929	0.05832788823923278	0.47531155681266646	66.40552914971907	2.0	0.5880804947920806	-1.2341237469138964	-0.3230216260609079
250.0	4.240918803959032	0.09940117754926046	0.6492706084556185	42.664673684145754	2.3979400086720375	0.6274599575976222	-1.0026084707322962	-0.18757425656733698
500.0	4.240918803959032	0.09940117754926046	0.6492706084556185	42.664673684145754	2.6989700043360187	0.6274599575976222	-1.0026084707322962	-0.18757425656733698
1000.0	4.240918803959032	0.09940117754926046	0.6492706084556185	42.664673684145754	3.0	0.6274599575976222	-1.0026084707322962	-0.18757425656733698
2500.0	4.240918803959032	0.09940117754926046	0.6492706084556185	42.664673684145754	3.3979400086720375	0.6274599575976222	-1.0026084707322962	-0.18757425656733698
5000.0	4.240918803959032	0.09940117754926046	0.6492706084556185	42.664673684145754	3.6989700043360187	0.6274599575976222	-1.0026084707322962	-0.18757425656733698
10000.0	4.240918803959032	0.09940117754926046	0.6492706084556185	42.664673684145754	4.0	0.6274599575976222	-1.0026084707322962	-0.18757425656733698
==> ketoprofen_(scenario_1).txt <==
dose (mg)	max central concentration (mg l-1)	min central concentration (mg l-1)	mid central concentration (mg l-1)	max/min central ratio	log10(dose (mg))	log10(max central concentration (mg l-1))	log10(min central concentration (mg l-1))	log10(mid central concentration (mg l-1))
1e-06	8.602563587126547e-08	2.9036769930369003e-11	1.5804766992612192e-09	2962.644814748933	-6.0	-7.065372108542997	-10.537051696492547	-8.801211902517771
5e-06	4.301281793563274e-07	1.4518384965184503e-10	7.902383496306096e-09	2962.644814748933	-5.301029995663981	-6.366402104206978	-9.838081692156527	-8.102241898181752
1e-05	8.602563587126548e-07	2.9036769930369005e-10	1.580476699261216e-08	2962.644814748933	-5.0	-6.065372108542997	-9.537051696492547	-7.801211902517772
5e-05	4.301281793563274e-06	1.4518384965184505e-09	7.902383496306095e-08	2962.6448147489327	-4.301029995663981	-5.366402104206978	-8.838081692156527	-7.102241898181752
0.0001	8.602563587126547e-06	2.903676993036901e-09	1.5804766992612193e-07	2962.6448147489327	-4.0	-5.065372108542997	-8.537051696492545	-6.801211902517771
0.001	8.602563587126545e-05	2.9036769930369008e-08	1.5804766992612193e-06	2962.644814748932	-3.0	-4.065372108542997	-7.537051696492546	-5.801211902517771
0.01	0.0008602563587126545	2.9036769930369005e-07	1.5804766992612193e-05	2962.6448147489323	-2.0	-3.065372108542997	-6.537051696492546	-4.801211902517771
0.1	0.008602563587126546	2.903676993036901e-06	0.00015804766992612177	2962.644814748932	-1.0	-2.065372108542997	-5.537051696492546	-3.8012119025177715
1.0	0.08602563587126548	2.9036769930369007e-05	0.0015804766992612177	2962.644814748933	0.0	-1.0653721085429966	-4.537051696492546	-2.8012119025177715
10.0	0.8602563587126547	0.0002903676993036901	0.015804766992612178	2962.6448147489327	1.0	-0.06537210854299658	-3.5370516964925462	-1.8012119025177715
25.0	2.1506408967816366	0.0007259192482592251	0.03951191748153045	2962.6448147489327	1.3979400086720377	0.332567900129041	-3.1391116878205088	-1.4032718938457338
50.0	4.301281793563273	0.0014518384965184503	0.07902383496306087	2962.6448147489327	1.6989700043360187	0.6335978957930222	-2.8380816921565275	-1.1022418981817528
75.0	6.451922690344909	0.002177757744777676	0.11853575244459134	2962.644814748932	1.8750612633917	0.8096891548487034	-2.661990433100846	-0.9261506391260714
100.0	8.602563587126546	0.0029036769930369005	0.15804766992612182	2962.6448147489327	2.0	0.9346278914570034	-2.5370516964925462	-0.8012119025177714
250.0	21.506408967816366	0.007259192482592251	0.3951191748153045	2962.6448147489327	2.3979400086720375	1.3325679001290411	-2.1391116878205088	-0.4032718938457338
500.0	43.01281793563273	0.014518384965184502	0.7902383496306089	2962.6448147489327	2.6989700043360187	1.6335978957930222	-1.8380816921565275	-0.10224189818175268
1000.0	86.02563587126546	0.029036769930369005	1.580476699261218	2962.6448147489327	3.0	1.9346278914570034	-1.5370516964925462	0.19878809748222856
2500.0	348.5360568706314	0.11994896412422575	6.465797629185008	2905.70293303799	3.3979400086720375	2.5422477135385515	-0.9210034982345019	0.8106221076520248
5000.0	509.2137589219569	0.21147687177837257	10.377231461392864	2407.89337689661	3.6989700043360187	2.706900129748221	-0.674737122417858	1.0160815036651816
10000.0	742.8222840526597	0.44273895058490687	18.13494853901047	1677.7884192735014	4.0	2.870884923737559	-0.3538522686695267	1.258516327534016
==> ketoprofen_(scenario_2).txt <==
dose (mg)	max central concentration (mg l-1)	min central concentration (mg l-1)	mid central concentration (mg l-1)	max/min central ratio	log10(dose (mg))	log10(max central concentration (mg l-1))	log10(min central concentration (mg l-1))	log10(mid central concentration (mg l-1))
1e-06	9.150130250459974e-08	2.868455104686442e-11	1.6200844985826447e-09	3189.9157966637226	-6.0	-7.038572723785637	-10.542351943041266	-8.790462333413451
5e-06	4.575065125229988e-07	1.4342275523432215e-10	8.100422492913223e-09	3189.9157966637226	-5.301029995663981	-6.339602719449618	-9.843381938705248	-8.091492329077433
1e-05	9.150130250459976e-07	2.868455104686443e-10	1.6200844985826446e-08	3189.9157966637226	-5.0	-6.038572723785637	-9.542351943041266	-7.790462333413451
5e-05	4.575065125229987e-06	1.4342275523432215e-09	8.100422492913223e-08	3189.9157966637217	-4.301029995663981	-5.339602719449618	-8.843381938705248	-7.0914923290774325
0.0001	9.150130250459975e-06	2.868455104686443e-09	1.6200844985826446e-07	3189.9157966637217	-4.0	-5.038572723785637	-8.542351943041266	-6.790462333413451
0.001	9.150130250459974e-05	2.8684551046864435e-08	1.6200844985826448e-06	3189.9157966637213	-3.0	-4.038572723785637	-7.542351943041266	-5.790462333413451
0.01	0.0009150130250459974	2.868455104686443e-07	1.6200844985826447e-05	3189.9157966637217	-2.0	-3.038572723785637	-6.542351943041266	-4.790462333413451
0.1	0.009150130250459975	2.8684551046864435e-06	0.0001620084498582643	3189.9157966637217	-1.0	-2.038572723785637	-5.542351943041266	-3.7904623334134517
1.0	0.09150130250459976	2.8684551046864428e-05	0.0016200844985826432	3189.9157966637226	0.0	-1.038572723785637	-4.542351943041266	-2.7904623334134517
10.0	0.9150130250459976	0.00028684551046864433	0.01620084498582644	3189.9157966637217	1.0	-0.03857272378563697	-3.542351943041266	-1.7904623334134515
25.0	2.287532562614994	0.0007171137761716108	0.04050211246456609	3189.9157966637217	1.3979400086720377	0.35936728488640063	-3.1444119343692285	-1.392522324741414
50.0	4.575065125229988	0.0014342275523432217	0.08100422492913219	3189.9157966637217	1.6989700043360187	0.6603972805503818	-2.8433819387052472	-1.0914923290774328
75.0	6.862597687844981	0.0021513413285148323	0.12150633739369825	3189.9157966637217	1.8750612633917	0.8364885396060631	-2.6672906796495663	-0.9154010700217516
100.0	9.150130250459975	0.0028684551046864433	0.1620084498582644	3189.9157966637217	2.0	0.961427276214363	-2.542351943041266	-0.7904623334134515
250.0	22.875325626149937	0.007171137761716108	0.405021124645661	3189.9157966637217	2.3979400086720375	1.3593672848864007	-2.1444119343692285	-0.3925223247414139
500.0	45.750651252299875	0.014342275523432216	0.8100422492913216	3189.9157966637217	2.6989700043360187	1.6603972805503817	-1.8433819387052475	-0.09149232907743288
1000.0	91.50130250459975	0.02868455104686443	1.6200844985826435	3189.9157966637217	3.0	1.961427276214363	-1.5423519430412662	0.20953766658654835
2500.0	339.37691310915	0.11849397135758948	6.341460259386854	2864.085904294515	3.3979400086720375	2.5306822951109122	-0.9263037447824397	0.8021892751642363
5000.0	520.1123012856388	0.20891163646354538	10.423891404192746	2489.6281992238246	3.6989700043360187	2.7160971254866104	-0.6800373689657959	1.0180298782604074
10000.0	774.0378949711114	0.43736848344238083	18.399450542079993	1769.7614809346078	4.0	2.888762223181572	-0.35915251521746455	1.2648048539820538
==> ketoprofen_(scenario_3).txt <==
dose (mg)	max central concentration (mg l-1)	min central concentration (mg l-1)	mid central concentration (mg l-1)	max/min central ratio	log10(dose (mg))	log10(max central concentration (mg l-1))	log10(min central concentration (mg l-1))	log10(mid central concentration (mg l-1))
1e-06	1.5177304458762407e-07	2.858196333357557e-10	6.586327956781836e-09	531.0098638652107	-6.0	-6.81880535377885	-9.543907942247218	-8.181356648013034
5e-06	7.588652229381205e-07	1.4290981666787785e-09	3.2931639783909174e-08	531.0098638652108	-5.301029995663981	-6.119835349442831	-8.8449379379112	-7.482386643677016
1e-05	1.517730445876241e-06	2.858196333357557e-09	6.586327956781836e-08	531.0098638652108	-5.0	-5.81880535377885	-8.543907942247218	-7.181356648013034
5e-05	7.588652229381204e-06	1.4290981666787786e-08	3.2931639783909174e-07	531.0098638652107	-4.301029995663981	-5.119835349442831	-7.8449379379112	-6.482386643677016
0.0001	1.5177304458762408e-05	2.8581963333575573e-08	6.586327956781836e-07	531.0098638652107	-4.0	-4.81880535377885	-7.543907942247219	-6.181356648013034
0.001	0.0001517730445876241	2.858196333357557e-07	6.586327956781836e-06	531.0098638652108	-3.0	-3.81880535377885	-6.543907942247219	-5.181356648013034
0.01	0.0015177304458762408	2.8581963333575577e-06	6.586327956781836e-05	531.0098638652106	-2.0	-2.81880535377885	-5.543907942247219	-4.181356648013034
0.1	0.015177304458762407	2.8581963333575568e-05	0.0006586327956781835	531.0098638652107	-1.0	-1.81880535377885	-4.543907942247219	-3.1813566480130344
1.0	0.15177304458762408	0.0002858196333357558	0.0065863279567818355	531.0098638652106	0.0	-0.81880535377885	-3.5439079422472184	-2.1813566480130344
10.0	1.5177304458762408	0.0028581963333575585	0.06586327956781839	531.0098638652105	1.0	0.18119464622114995	-2.5439079422472184	-1.1813566480130342
25.0	3.794326114690602	0.007145490833393894	0.16465819891954595	531.0098638652106	1.3979400086720377	0.5791346548931875	-2.145967933575181	-0.7834166393409967
50.0	7.588652229381204	0.014290981666787788	0.3293163978390919	531.0098638652106	1.6989700043360187	0.8801646505571687	-1.8449379379111996	-0.48238664367701545
75.0	11.382978344071804	0.021436472500181672	0.49397459675863775	531.0098638652107	1.8750612633917	1.0562559096128499	-1.6688466788555185	-0.3062953846213343
100.0	15.177304458762409	0.028581963333575575	0.6586327956781839	531.0098638652106	2.0	1.18119464622115	-1.5439079422472184	-0.18135664801303422
250.0	37.943261146906025	0.07145490833393893	1.6465819891954594	531.0098638652107	2.3979400086720375	1.5791346548931875	-1.145967933575181	0.2165833606590033
500.0	75.88652229381205	0.14290981666787786	3.2931639783909192	531.0098638652107	2.6989700043360187	1.8801646505571687	-0.8449379379111996	0.5176133563229846
1000.0	151.7730445876241	0.2858196333357557	6.586327956781839	531.0098638652107	3.0	2.18119464622115	-0.5439079422472185	0.8186433519869658
2500.0	572.4254285784872	1.153903580836522	25.700656641389465	496.0773483027998	3.3979400086720375	2.757718917970384	0.06216952107266778	1.4099442195215257
5000.0	792.911659044134	1.965409966641243	39.476530715747856	403.4332136817074	3.6989700043360187	2.8992248038033273	0.2934531540393594	1.5963389789213434
10000.0	950.977357090126	3.809749616032256	60.19124206252499	249.6167604002652	4.0	2.978170176445424	0.5808964339567789	1.7795333052011015
==> ketoprofen_(scenario_4).txt <==
dose (mg)	max central concentration (mg l-1)	min central concentration (mg l-1)	mid central concentration (mg l-1)	max/min central ratio	log10(dose (mg))	log10(max central concentration (mg l-1))	log10(min central concentration (mg l-1))	log10(mid central concentration (mg l-1))
1e-06	1.0534500773788651e-07	2.1456363321640301e-10	4.754283079650508e-09	490.9732658732452	-6.0	-6.9773860406278825	-9.668443885500697	-8.322914963064289
5e-06	5.267250386894327e-07	1.0728181660820153e-09	2.377141539825254e-08	490.9732658732452	-5.301029995663981	-6.278416036291863	-8.969473881164678	-7.62394495872827
1e-05	1.0534500773788654e-06	2.1456363321640307e-09	4.7542830796505086e-08	490.9732658732452	-5.0	-5.977386040627882	-8.668443885500697	-7.322914963064289
5e-05	5.267250386894326e-06	1.072818166082015e-08	2.377141539825249e-07	490.9732658732453	-4.301029995663981	-5.278416036291863	-7.969473881164679	-6.623944958728271
0.0001	1.0534500773788652e-05	2.14563633216403e-08	4.754283079650489e-07	490.9732658732453	-4.0	-4.9773860406278825	-7.6684438855006976	-6.3229149630642905
0.001	0.0001053450077378865	2.1456363321640305e-07	4.754283079650499e-06	490.9732658732451	-3.0	-3.977386040627882	-6.6684438855006976	-5.32291496306429
0.01	0.0010534500773788653	2.1456363321640304e-06	4.754283079650499e-05	490.9732658732453	-2.0	-2.977386040627882	-5.6684438855006976	-4.32291496306429
0.1	0.010534500773788653	2.1456363321640306e-05	0.00047542830796504985	490.9732658732452	-1.0	-1.977386040627882	-4.6684438855006976	-3.3229149630642896
1.0	0.10534500773788653	0.00021456363321640295	0.004754283079650499	490.9732658732455	0.0	-0.977386040627882	-3.6684438855006976	-2.3229149630642896
10.0	1.0534500773788653	0.0021456363321640305	0.04754283079650499	490.9732658732453	1.0	0.022613959372118	-2.668443885500697	-1.3229149630642896
25.0	2.633625193447163	0.005364090830410077	0.11885707699126244	490.97326587324517	1.3979400086720377	0.42055396804415557	-2.2705038768286596	-0.9249749543922521
50.0	5.267250386894326	0.010728181660820154	0.2377141539825249	490.97326587324517	1.6989700043360187	0.7215839637081367	-1.9694738811646784	-0.6239449587282708
75.0	7.900875580341489	0.01609227249123023	0.3565712309737874	490.9732658732451	1.8750612633917	0.897675222763818	-1.793382622108997	-0.44785369967258953
100.0	10.534500773788652	0.021456363321640307	0.47542830796504987	490.97326587324517	2.0	1.022613959372118	-1.668443885500697	-0.3229149630642896
250.0	26.33625193447163	0.05364090830410075	1.1885707699126244	490.9732658732453	2.3979400086720375	1.4205539680441555	-1.2705038768286596	0.07502504560774795
500.0	52.67250386894326	0.1072818166082015	2.377141539825249	490.9732658732453	2.6989700043360187	1.7215839637081367	-0.9694738811646785	0.3760550412717292
1000.0	105.34500773788652	0.214563633216403	4.754283079650498	490.9732658732453	3.0	2.022613959372118	-0.6684438855006973	0.6770850369357103
2500.0	398.47542528170044	0.8662318705359147	18.578808169642137	460.0101183476132	3.3979400086720375	2.6004015428120644	-0.06236584168299919	1.2690178505645326
5000.0	605.916750099519	1.47543062560792	29.8996342731086	410.67112176139347	3.6989700043360187	2.782412958397244	0.16891879389427591	1.47566587614576
10000.0	887.4173055314399	2.859992998573893	50.37863913042141	310.2865307621178	4.0	2.9481278936430204	0.4563649699526634	1.7022464317978419
==> ketoprofen_(scenario_5).txt <==
dose (mg)	max central concentration (mg l-1)	min central concentration (mg l-1)	mid central concentration (mg l-1)	max/min central ratio	log10(dose (mg))	log10(max central concentration (mg l-1))	log10(min central concentration (mg l-1))	log10(mid central concentration (mg l-1))
1e-06	1.197603102202716e-07	1.3210039276933327e-10	3.977484634574341e-09	906.5855726060613	-6.0	-6.921687087691911	-9.879095891111435	-8.400391489401674
5e-06	5.988015511013581e-07	6.605019638466663e-10	1.9887423172871745e-08	906.5855726060614	-5.301029995663981	-6.222717083355892	-9.180125886775416	-7.701421485065654
1e-05	1.1976031022027162e-06	1.3210039276933326e-09	3.97748463457435e-08	906.5855726060614	-5.0	-5.921687087691911	-8.879095891111435	-7.400391489401673
5e-05	5.988015511013581e-06	6.6050196384666645e-09	1.9887423172871745e-07	906.5855726060612	-4.301029995663981	-5.222717083355892	-8.180125886775416	-6.701421485065654
0.0001	1.1976031022027161e-05	1.3210039276933329e-08	3.9774846345743576e-07	906.5855726060612	-4.0	-4.921687087691911	-7.879095891111434	-6.400391489401672
0.001	0.00011976031022027161	1.3210039276933328e-07	3.977484634574357e-06	906.5855726060613	-3.0	-3.921687087691911	-6.879095891111434	-5.400391489401672
0.01	0.0011976031022027161	1.3210039276933326e-06	3.977484634574358e-05	906.5855726060614	-2.0	-2.921687087691911	-5.879095891111434	-4.400391489401672
0.1	0.011976031022027161	1.3210039276933326e-05	0.00039774846345743537	906.5855726060614	-1.0	-1.921687087691911	-4.879095891111434	-3.4003914894016725
1.0	0.11976031022027159	0.0001321003927693333	0.003977484634574354	906.5855726060611	0.0	-0.921687087691911	-3.879095891111434	-2.4003914894016725
10.0	1.197603102202716	0.0013210039276933328	0.039774846345743534	906.5855726060612	1.0	0.0783129123080891	-2.879095891111434	-1.4003914894016725
25.0	2.9940077555067903	0.0033025098192333326	0.09943711586435881	906.5855726060612	1.3979400086720377	0.4762529209801267	-2.4811558824393964	-1.002451480729635
50.0	5.988015511013581	0.006605019638466665	0.1988742317287177	906.5855726060612	1.6989700043360187	0.777282916644108	-2.180125886775415	-0.7014214850656536
75.0	8.98202326652037	0.009907529457699996	0.29831134759307654	906.5855726060612	1.8750612633917	0.9533741756997891	-2.004034627719734	-0.5253302260099724
100.0	11.976031022027161	0.01321003927693333	0.3977484634574355	906.5855726060612	2.0	1.0783129123080892	-1.879095891111434	-0.40039148940167235
250.0	29.940077555067905	0.03302509819233332	0.9943711586435884	906.5855726060614	2.3979400086720375	1.4762529209801267	-1.4811558824393964	-0.00245148072963485
500.0	59.88015511013581	0.06605019638466664	1.988742317287177	906.5855726060614	2.6989700043360187	1.777282916644108	-1.1801258867754152	0.2985785149343464
1000.0	119.76031022027162	0.13210039276933327	3.9774846345743526	906.5855726060614	3.0	2.078312912308089	-0.8790958911114342	0.5996085105983274
2500.0	431.74675693525916	0.5376412607028861	15.235644741954811	803.0387332453138	3.3979400086720375	2.6352290840497776	-0.26950740921024546	1.182860837419766
5000.0	655.8661779244312	0.9268617731217559	24.65557317528083	707.6202697576074	3.6989700043360187	2.816815235537623	-0.03298502922832148	1.3919151031546506
10000.0	872.5858545029262	1.8452124832838308	40.126130033504204	472.8918010298898	4.0	2.9408081683561447	0.2660463840475152	1.60342727620183
==> naproxen_(scenario_1).txt <==
dose (mg)	max central concentration (mg l-1)	min central concentration (mg l-1)	mid central concentration (mg l-1)	max/min central ratio	log10(dose (mg))	log10(max central concentration (mg l-1))	log10(min central concentration (mg l-1))	log10(mid central concentration (mg l-1))
1e-06	4.7350073238778365e-07	1.9629221967005997e-07	3.0486802025761434e-07	2.412223638734499	-6.0	-6.324679344914716	-6.707096913957428	-6.515888129436072
5e-06	2.367503661938918e-06	9.814610983502998e-07	1.5243401012880717e-06	2.412223638734499	-5.301029995663981	-5.625709340578697	-6.008126909621409	-5.816918125100053
1e-05	4.735007323877836e-06	1.9629221967005995e-06	3.048680202576144e-06	2.412223638734499	-5.0	-5.324679344914716	-5.707096913957428	-5.515888129436072
5e-05	2.3675036619389185e-05	9.814610983502998e-06	1.5243401012880716e-05	2.4122236387344995	-4.301029995663981	-4.625709340578697	-5.008126909621409	-4.816918125100053
0.0001	4.735007323877837e-05	1.9629221967005995e-05	3.0486802025761436e-05	2.4122236387344995	-4.0	-4.324679344914716	-4.707096913957428	-4.515888129436072
0.001	0.0004735007323877837	0.00019629221967005996	0.00030486802025761435	2.412223638734499	-3.0	-3.324679344914716	-3.7070969139574284	-3.515888129436072
0.01	0.004735007323877837	0.0019629221967005996	0.0030486802025761436	2.4122236387344995	-2.0	-2.324679344914716	-2.7070969139574284	-2.515888129436072
0.1	0.04735007323877837	0.019629221967005995	0.030486802025761435	2.4122236387344995	-1.0	-1.324679344914716	-1.7070969139574281	-1.515888129436072
1.0	0.4735007323877836	0.19629221967005997	0.3048680202576143	2.4122236387344986	0.0	-0.3246793449147161	-0.7070969139574281	-0.5158881294360721
10.0	4.735007323877836	1.9629221967005996	3.048680202576143	2.4122236387344986	1.0	0.6753206550852839	0.29290308604257187	0.4841118705639279
25.0	11.837518309694593	4.907305491751499	7.621700506440357	2.4122236387344995	1.3979400086720377	1.0732606637573217	0.6908430947146095	0.8820518792359655
50.0	23.675036619389186	9.814610983502998	15.243401012880716	2.4122236387344995	1.6989700043360187	1.3742906594213027	0.9918730903785906	1.1830818748999468
75.0	35.51255492908378	14.721916475254496	22.86510151932107	2.4122236387344995	1.8750612633917	1.550381918476984	1.1679643494342717	1.3591731339556279
100.0	47.35007323877837	19.629221967005996	30.48680202576144	2.4122236387344995	2.0	1.675320655085284	1.2929030860425719	1.484111870563928
250.0	227.93219314189602	94.36371765254408	146.6578641517973	2.415464320525855	2.3979400086720375	2.3578056692631946	1.9748050424740573	2.166305355868626
500.0	345.23440066648226	143.8884802079895	222.87945896249894	2.39931925173891	2.6989700043360187	2.5381140642020883	2.1580260254698347	2.3480700448359615
1000.0	571.5653198532776	243.85132633586295	373.3322398799809	2.3439090057113137	3.0	2.7570658697808037	2.3871251221124528	2.5720954959466282
2500.0	1188.1728228809752	551.2074267544738	809.2772604242762	2.1555820281250075	3.3979400086720375	3.0748796145212194	2.741315060453919	2.908097337487569
5000.0	2053.5841413593776	1089.5567051305463	1495.8263170461564	1.8847886775322311	3.6989700043360187	3.3125125018716526	3.0372498376886914	3.174881169780172
10000.0	2629.113273330969	1496.1148166747769	1983.294058617325	1.7572937879021633	4.0	3.419809297754453	3.174964923966187	3.2973871108603197
==> naproxen_(scenario_2).txt <==
dose (mg)	max central concentration (mg l-1)	min central concentration (mg l-1)	mid central concentration (mg l-1)	max/min central ratio	log10(dose (mg))	log10(max central concentration (mg l-1))	log10(min central concentration (mg l-1))	log10(mid central concentration (mg l-1))
1e-06	3.95301899172078e-07	1.9924630796793503e-07	2.8064647502284727e-07	1.983986068317484	-6.0	-6.403071099145589	-6.700609717329634	-6.551840408237611
5e-06	1.97650949586039e-06	9.962315398396755e-07	1.4032323751142361e-06	1.9839860683174835	-5.301029995663981	-5.7041010948095705	-6.001639712993615	-5.852870403901592
1e-05	3.95301899172078e-06	1.992463079679351e-06	2.8064647502284727e-06	1.9839860683174835	-5.0	-5.403071099145589	-5.700609717329634	-5.551840408237611
5e-05	1.9765094958603902e-05	9.962315398396753e-06	1.4032323751142362e-05	1.983986068317484	-4.301029995663981	-4.7041010948095705	-5.001639712993615	-4.852870403901592
0.0001	3.9530189917207804e-05	1.9924630796793507e-05	2.8064647502284728e-05	1.983986068317484	-4.0	-4.403071099145589	-4.700609717329634	-4.551840408237611
0.001	0.000395301899172078	0.0001992463079679351	0.00028064647502284697	1.9839860683174835	-3.0	-3.4030710991455893	-3.700609717329634	-3.5518404082376116
0.01	0.00395301899172078	0.0019924630796793502	0.002806464750228467	1.9839860683174841	-2.0	-2.4030710991455893	-2.7006097173296344	-2.551840408237612
0.1	0.03953018991720781	0.01992463079679351	0.028064647502284698	1.983986068317484	-1.0	-1.403071099145589	-1.7006097173296342	-1.5518404082376116
1.0	0.39530189917207803	0.19924630796793505	0.280646475022847	1.983986068317484	0.0	-0.4030710991455891	-0.7006097173296342	-0.5518404082376116
10.0	3.9530189917207803	1.9924630796793508	2.8064647502284696	1.9839860683174837	1.0	0.596928900854411	0.2993902826703658	0.4481595917623884
25.0	9.88254747930195	4.981157699198376	7.016161875571172	1.9839860683174837	1.3979400086720377	0.9948689095264485	0.6973302913424034	0.8460996004344259
50.0	19.7650949586039	9.962315398396752	14.032323751142348	1.9839860683174837	1.6989700043360187	1.2958989051904297	0.9983602870063846	1.1471295960984071
75.0	29.64764243790586	14.94347309759513	21.048485626713525	1.9839860683174844	1.8750612633917	1.471990164246111	1.174451546062066	1.3232208551540885
100.0	39.5301899172078	19.924630796793505	28.0646475022847	1.9839860683174837	2.0	1.596928900854411	1.2993902826703658	1.4481595917623884
250.0	189.4654008116609	95.80290173539537	134.72689106565488	1.9776582690048206	2.3979400086720375	2.27752991293999	1.9813786634479076	2.1294542881939487
500.0	287.49316208207296	146.1310508035437	204.96750443396334	1.9673653238049609	2.6989700043360187	2.458627519615773	2.164742507240449	2.311685013428111
1000.0	481.5832857872547	247.83680587091212	345.47657418460625	1.9431467577825845	3.0	2.6826714055414427	2.3941658032493125	2.5384186043953774
2500.0	1040.6999018638812	561.6147251402972	764.5079393563016	1.853049528934455	3.3979400086720375	3.0173255136085397	2.749438486164731	2.8833819998866357
5000.0	1904.5200103623674	1115.3847835317072	1457.4884697622247	1.7075004415354995	3.6989700043360187	3.2797855400551446	3.0474247153991403	3.163605127727142
10000.0	2491.0505623238855	1537.3095843004978	1956.9148945310965	1.6203961698823053	4.0	3.3963825427574608	3.1867613347831516	3.291571938770306
==> naproxen_(scenario_3).txt <==
dose (mg)	max central concentration (mg l-1)	min central concentration (mg l-1)	mid central concentration (mg l-1)	max/min central ratio	log10(dose (mg))	log10(max central concentration (mg l-1))	log10(min central concentration (mg l-1))	log10(mid central concentration (mg l-1))
1e-06	4.614963046438553e-07	1.5773430131439063e-07	2.6980325641506197e-07	2.9257827929513986	-6.0	-6.335831772166147	-6.8020738535849326	-6.56895281287554
5e-06	2.3074815232192764e-06	7.886715065719531e-07	1.3490162820753098e-06	2.9257827929513986	-5.301029995663981	-5.636861767830128	-6.103103849248914	-5.869982808539521
1e-05	4.614963046438553e-06	1.5773430131439062e-06	2.69803256415062e-06	2.9257827929513986	-5.0	-5.335831772166147	-5.8020738535849326	-5.56895281287554
5e-05	2.3074815232192767e-05	7.886715065719533e-06	1.3490162820753124e-05	2.9257827929513986	-4.301029995663981	-4.636861767830127	-5.103103849248914	-4.86998280853952
0.0001	4.6149630464385534e-05	1.5773430131439065e-05	2.6980325641506198e-05	2.9257827929513986	-4.0	-4.335831772166147	-4.8020738535849326	-4.56895281287554
0.001	0.0004614963046438553	0.00015773430131439065	0.00026980325641506197	2.9257827929513986	-3.0	-3.3358317721661463	-3.802073853584933	-3.5689528128755397
0.01	0.004614963046438553	0.0015773430131439063	0.00269803256415062	2.925782792951399	-2.0	-2.3358317721661463	-2.802073853584933	-2.5689528128755397
0.1	0.04614963046438553	0.015773430131439063	0.0269803256415062	2.9257827929513986	-1.0	-1.3358317721661463	-1.802073853584933	-1.5689528128755397
1.0	0.4614963046438553	0.15773430131439062	0.269803256415062	2.925782792951399	0.0	-0.3358317721661464	-0.802073853584933	-0.5689528128755397
10.0	4.614963046438553	1.5773430131439061	2.6980325641506195	2.925782792951399	1.0	0.6641682278338535	0.19792614641506703	0.4310471871244603
25.0	11.537407616096383	3.9433575328597654	6.7450814103765495	2.925782792951399	1.3979400086720377	1.0621082365058911	0.5958661550871047	0.8289871957964979
50.0	23.074815232192766	7.886715065719531	13.490162820753097	2.925782792951399	1.6989700043360187	1.3631382321698724	0.8968961507510859	1.130017191460479
75.0	34.61222284828915	11.830072598579298	20.235244231129652	2.9257827929513986	1.8750612633917	1.5392294912255537	1.072987409806767	1.3061084505161604
100.0	46.14963046438553	15.773430131439062	26.980325641506198	2.925782792951399	2.0	1.6641682278338537	1.197926146415067	1.4310471871244603
250.0	221.14010096952765	75.9111447004179	129.56464874248235	2.9131440691910715	2.3979400086720375	2.3446675035494824	1.8803055404091096	2.112486521979296
500.0	334.79664000282065	115.96166546659354	197.03699136798315	2.8871320419183655	2.6989700043360187	2.524781090792081	2.064314444159307	2.2945477674756942
1000.0	560.0185968655684	197.3312847158704	332.4292243234064	2.8379615410294283	3.0	2.7482024491169055	2.2951959433484705	2.521699196232688
2500.0	1196.0847165623693	452.15417948123655	735.4010495010901	2.6453027990024456	3.3979400086720375	3.077761941050869	2.6552865495911226	2.8665242453209956
5000.0	2144.345637933558	916.7301187969905	1402.0649882957061	2.339124235110271	3.6989700043360187	3.331294788739456	2.962241500153899	3.1467681444466775
10000.0	2768.8976346946415	1284.1881856031994	1885.6790897762796	2.1561463232073383	4.0	3.4423069003071416	3.1086286701351096	3.2754677852211254
==> naproxen_(scenario_4).txt <==
dose (mg)	max central concentration (mg l-1)	min central concentration (mg l-1)	mid central concentration (mg l-1)	max/min central ratio	log10(dose (mg))	log10(max central concentration (mg l-1))	log10(min central concentration (mg l-1))	log10(mid central concentration (mg l-1))
1e-06	3.889138395780453e-07	1.8986251654143376e-07	2.7173546014475043e-07	2.048397159495	-6.0	-6.410146602120131	-6.721560767048305	-6.5658536845842175
5e-06	1.944569197890227e-06	9.493125827071689e-07	1.358677300723752e-06	2.048397159495	-5.301029995663981	-5.711176597784112	-6.022590762712286	-5.866883680248199
1e-05	3.889138395780454e-06	1.8986251654143379e-06	2.7173546014475044e-06	2.048397159495	-5.0	-5.410146602120131	-5.721560767048305	-5.5658536845842175
5e-05	1.9445691978902273e-05	9.49312582707169e-06	1.358677300723752e-05	2.0483971594950003	-4.301029995663981	-4.711176597784112	-5.022590762712286	-4.866883680248199
0.0001	3.889138395780455e-05	1.898625165414338e-05	2.7173546014475043e-05	2.0483971594950003	-4.0	-4.410146602120131	-4.721560767048305	-4.5658536845842175
0.001	0.0003889138395780454	0.0001898625165414338	0.00027173546014475016	2.048397159495	-3.0	-3.4101466021201308	-3.721560767048305	-3.565853684584218
0.01	0.0038891383957804547	0.0018986251654143382	0.0027173546014475046	2.048397159495	-2.0	-2.4101466021201303	-2.7215607670483046	-2.5658536845842175
0.1	0.03889138395780454	0.01898625165414338	0.02717354601447503	2.0483971594949995	-1.0	-1.4101466021201305	-1.7215607670483049	-1.5658536845842177
1.0	0.38891383957804543	0.1898625165414338	0.2717354601447503	2.048397159495	0.0	-0.41014660212013054	-0.7215607670483049	-0.5658536845842177
10.0	3.8891383957804537	1.8986251654143376	2.7173546014475027	2.048397159495	1.0	0.5898533978798695	0.27843923295169504	0.43414631541578225
25.0	9.722845989451134	4.746562913535844	6.7933865036187555	2.048397159495	1.3979400086720377	0.987793406551907	0.6763792416237326	0.8320863240878198
50.0	19.445691978902268	9.493125827071689	13.586773007237513	2.048397159495	1.6989700043360187	1.2888234022158882	0.9774092372877139	1.133116319751801
75.0	29.1685379683534	14.239688740607532	20.380159510856263	2.048397159495	1.8750612633917	1.4649146612715693	1.153500496343395	1.3092075788074822
100.0	38.891383957804535	18.986251654143377	27.17354601447503	2.048397159495	2.0	1.5898533978798695	1.2784392329516951	1.4341463154157823
250.0	186.2845270485973	91.32813554468459	130.43396235709386	2.0397276911171907	2.3979400086720375	2.270176783524895	1.960604591657321	2.115390687591108
500.0	282.95530199812845	139.39819338747864	198.6037711322409	2.0298347856748102	2.6989700043360187	2.451717836129473	2.144257145304794	2.2979874907171336
1000.0	474.5969310382714	236.76654370758953	335.214371732718	2.0044932176921337	3.0	2.6763249255428176	2.374320334411934	2.525322629977376
2500.0	1030.7447288527296	539.0052874476868	745.3702830543036	1.9123091235960625	3.3979400086720375	3.013151122531338	2.7315930254800422	2.87237207400569
5000.0	1896.5328779975414	1078.6701892191606	1430.291396314041	1.7582138608747722	3.6989700043360187	3.277960375965327	3.032888676473921	3.1554245262196243
10000.0	2488.110722272683	1494.5012494404666	1928.337258672028	1.664843521010249	4.0	3.3958697027881164	3.174496282456513	3.285182992622315
==> naproxen_(scenario_5).txt <==
dose (mg)	max central concentration (mg l-1)	min central concentration (mg l-1)	mid central concentration (mg l-1)	max/min central ratio	log10(dose (mg))	log10(max central concentration (mg l-1))	log10(min central concentration (mg l-1))	log10(mid central concentration (mg l-1))
1e-06	4.192809822683482e-07	1.7964339992566837e-07	2.744468275984621e-07	2.333962630644017	-6.0	-6.377494835863125	-6.745588734087034	-6.56154178497508
5e-06	2.096404911341741e-06	8.98216999628342e-07	1.3722341379923101e-06	2.3339626306440167	-5.301029995663981	-5.678524831527106	-6.046618729751016	-5.862571780639061
1e-05	4.192809822683482e-06	1.796433999256684e-06	2.7444682759846207e-06	2.3339626306440167	-5.0	-5.377494835863125	-5.745588734087034	-5.56154178497508
5e-05	2.0964049113417412e-05	8.98216999628342e-06	1.372234137992313e-05	2.3339626306440167	-4.301029995663981	-4.678524831527105	-5.046618729751016	-4.86257178063906
0.0001	4.1928098226834824e-05	1.796433999256684e-05	2.7444682759846205e-05	2.3339626306440167	-4.0	-4.377494835863125	-4.745588734087034	-4.56154178497508
0.001	0.0004192809822683482	0.00017964339992566837	0.00027444682759846206	2.333962630644017	-3.0	-3.3774948358631245	-3.745588734087035	-3.5615417849750797
0.01	0.004192809822683483	0.001796433999256684	0.0027444682759846205	2.333962630644017	-2.0	-2.3774948358631245	-2.745588734087035	-2.5615417849750797
0.1	0.04192809822683482	0.01796433999256684	0.027444682759846205	2.3339626306440167	-1.0	-1.3774948358631245	-1.7455887340870346	-1.5615417849750797
1.0	0.4192809822683482	0.17964339992566838	0.27444682759846206	2.333962630644017	0.0	-0.3774948358631246	-0.7455887340870349	-0.5615417849750797
10.0	4.192809822683482	1.7964339992566838	2.7444682759846204	2.333962630644017	1.0	0.6225051641368754	0.2544112659129652	0.43845821502492033
25.0	10.482024556708705	4.4910849981417105	6.861170689961551	2.3339626306440167	1.3979400086720377	1.020445172808913	0.6523512745850029	0.8363982236969579
50.0	20.96404911341741	8.982169996283421	13.722341379923101	2.3339626306440167	1.6989700043360187	1.3214751684728943	0.9533812702489841	1.137428219360939
75.0	31.446073670126115	13.473254994425128	20.583512069884655	2.333962630644017	1.8750612633917	1.4975664275285756	1.1294725293046652	1.3135194784166204
100.0	41.92809822683482	17.964339992566842	27.444682759846206	2.3339626306440167	2.0	1.6225051641368755	1.2544112659129654	1.4384582150249203
250.0	200.88069290612762	86.41798977828103	131.75623577734666	2.3245240189168794	2.3979400086720375	2.302938197737466	1.9366041597031227	2.1197711787202946
500.0	304.5530647148638	131.91818960745871	200.43973891568527	2.30865103304635	2.6989700043360187	2.4836629741610556	2.1203046825933622	2.301983828377209
1000.0	510.32769396350545	224.1229483727089	338.195427833296	2.276998842237466	3.0	2.70784913683935	2.350486327045467	2.529167731942408
2500.0	1099.8066864184514	510.786598327917	749.5108512716668	2.153162768989473	3.3979400086720375	3.0413163557039344	2.7082394940170094	2.8747779248604717
5000.0	2000.1313839371628	1025.0531398839757	1431.8662490907695	1.9512465316320622	3.6989700043360187	3.3010585243863977	3.0107463802797394	3.1559024523330685
10000.0	2605.4719139891904	1424.1414104120947	1926.281507562605	1.8295036538789091	4.0	3.415886395996253	3.1535531148011953	3.284719755398724
==> nifedipine_(scenario_1).txt <==
dose (mg)	max central concentration (mg l-1)	min central concentration (mg l-1)	mid central concentration (mg l-1)	max/min central ratio	log10(dose (mg))	log10(max central concentration (mg l-1))	log10(min central concentration (mg l-1))	log10(mid central concentration (mg l-1))
1e-06	1.4112191970028794e-08	2.4506818973949637e-11	5.880858219130278e-10	575.847562469443	-6.0	-7.8504055244063355	-10.610713057239037	-9.230559290822686
5e-06	7.056095985014397e-08	1.225340948697482e-10	2.9404291095651387e-09	575.8475624694429	-5.301029995663981	-7.151435520070317	-9.911743052903018	-8.531589286486668
1e-05	1.4112191970028794e-07	2.450681897394964e-10	5.880858219130278e-09	575.8475624694429	-5.0	-6.8504055244063355	-9.610713057239037	-8.230559290822686
5e-05	7.056095985014397e-07	1.2253409486974818e-09	2.9404291095651384e-08	575.847562469443	-4.301029995663981	-6.151435520070317	-8.911743052903018	-7.531589286486668
0.0001	1.4112191970028795e-06	2.4506818973949637e-09	5.8808582191302775e-08	575.847562469443	-4.0	-5.8504055244063355	-8.610713057239037	-7.230559290822686
0.001	1.4112191970028793e-05	2.450681897394963e-08	5.880858219130278e-07	575.847562469443	-3.0	-4.850405524406336	-7.610713057239037	-6.230559290822686
0.01	0.00014112191970028792	2.450681897394963e-07	5.880858219130278e-06	575.8475624694431	-2.0	-3.850405524406336	-6.610713057239037	-5.230559290822686
0.1	0.001411219197002879	2.4506818973949634e-06	5.880858219130278e-05	575.8475624694429	-1.0	-2.850405524406336	-5.610713057239037	-4.230559290822686
1.0	0.014112191970028791	2.4506818973949633e-05	0.0005880858219130278	575.847562469443	0.0	-1.850405524406336	-4.610713057239037	-3.2305592908226863
10.0	0.09751341366877563	0.00034538464506276325	0.005803415870747889	282.33279927964224	1.0	-1.0109356398743397	-3.461696973985536	-2.236316306929938
25.0	0.16501310688693366	0.0011721406716392235	0.013907500635834085	140.7792689730363	1.3979400086720377	-0.7824815586794369	-2.9310202643839958	-1.8567509115317162
50.0	0.20735871558905372	0.0032961510086949083	0.026143558280206234	62.90934943273615	1.6989700043360187	-0.6832777058862467	-2.4819928999055607	-1.5826353028959037
75.0	0.20735871558905372	0.0032961510086949083	0.026143558280206234	62.90934943273615	1.8750612633917	-0.6832777058862467	-2.4819928999055607	-1.5826353028959037
100.0	0.20735871558905372	0.0032961510086949083	0.026143558280206234	62.90934943273615	2.0	-0.6832777058862467	-2.4819928999055607	-1.5826353028959037
250.0	0.20735871558905372	0.0032961510086949083	0.026143558280206234	62.90934943273615	2.3979400086720375	-0.6832777058862467	-2.4819928999055607	-1.5826353028959037
500.0	0.20735871558905372	0.0032961510086949083	0.026143558280206234	62.90934943273615	2.6989700043360187	-0.6832777058862467	-2.4819928999055607	-1.5826353028959037
1000.0	0.20735871558905372	0.0032961510086949083	0.026143558280206234	62.90934943273615	3.0	-0.6832777058862467	-2.4819928999055607	-1.5826353028959037
2500.0	0.20735871558905372	0.0032961510086949083	0.026143558280206234	62.90934943273615	3.3979400086720375	-0.6832777058862467	-2.4819928999055607	-1.5826353028959037
5000.0	0.20735871558905372	0.0032961510086949083	0.026143558280206234	62.90934943273615	3.6989700043360187	-0.6832777058862467	-2.4819928999055607	-1.5826353028959037
10000.0	0.20735871558905372	0.0032961510086949083	0.026143558280206234	62.90934943273615	4.0	-0.6832777058862467	-2.4819928999055607	-1.5826353028959037
==> nifedipine_(scenario_2).txt <==
dose (mg)	max central concentration (mg l-1)	min central concentration (mg l-1)	mid central concentration (mg l-1)	max/min central ratio	log10(dose (mg))	log10(max central concentration (mg l-1))	log10(min central concentration (mg l-1))	log10(mid central concentration (mg l-1))
1e-06	1.2070500921603955e-08	2.429462045059921e-11	5.415239962725337e-10	496.83842339287276	-6.0	-7.918274706458216	-10.614489881433162	-9.26638229394569
5e-06	6.035250460801978e-08	1.2147310225299607e-10	2.7076199813626685e-09	496.8384233928727	-5.301029995663981	-7.219304702122197	-9.915519877097143	-8.56741228960967
1e-05	1.2070500921603957e-07	2.4294620450599215e-10	5.415239962725338e-09	496.8384233928727	-5.0	-6.918274706458216	-9.614489881433162	-8.26638229394569
5e-05	6.035250460801979e-07	1.2147310225299609e-09	2.7076199813626683e-08	496.8384233928727	-4.301029995663981	-6.219304702122197	-8.915519877097143	-7.5674122896096705
0.0001	1.2070500921603957e-06	2.4294620450599217e-09	5.4152399627253374e-08	496.8384233928727	-4.0	-5.918274706458216	-8.614489881433162	-7.266382293945689
0.001	1.2070500921603955e-05	2.4294620450599212e-08	5.415239962725349e-07	496.8384233928727	-3.0	-4.918274706458216	-7.614489881433161	-6.266382293945688
0.01	0.00012070500921603956	2.429462045059921e-07	5.415239962725348e-06	496.83842339287276	-2.0	-3.9182747064582157	-6.614489881433161	-5.266382293945688
0.1	0.0012070500921603953	2.4294620450599217e-06	5.415239962725349e-05	496.8384233928725	-1.0	-2.918274706458216	-5.614489881433161	-4.266382293945688
1.0	0.012070500921603956	2.4294620450599215e-05	0.0005415239962725349	496.8384233928727	0.0	-1.918274706458216	-4.614489881433161	-3.2663822939456884
10.0	0.10197401208132559	0.00034239404429363835	0.005908916517380613	297.82647736089797	1.0	-0.9915104934117716	-3.4654737981797674	-2.2284921457957694
25.0	0.16764078232523957	0.0011619913935973808	0.013956974825436215	144.27024438300234	1.3979400086720377	-0.7756203211217663	-2.9347970885782253	-1.855208704849996
50.0	0.20760156897807513	0.00326761044708438	0.026045365338652225	63.53314519584598	1.6989700043360187	-0.6827693685695077	-2.485769724099788	-1.584269546334648
75.0	0.20760156897807513	0.00326761044708438	0.026045365338652225	63.53314519584598	1.8750612633917	-0.6827693685695077	-2.485769724099788	-1.584269546334648
100.0	0.20760156897807513	0.00326761044708438	0.026045365338652225	63.53314519584598	2.0	-0.6827693685695077	-2.485769724099788	-1.584269546334648
250.0	0.20760156897807513	0.00326761044708438	0.026045365338652225	63.53314519584598	2.3979400086720375	-0.6827693685695077	-2.485769724099788	-1.584269546334648
500.0	0.20760156897807513	0.00326761044708438	0.026045365338652225	63.53314519584598	2.6989700043360187	-0.6827693685695077	-2.485769724099788	-1.584269546334648
1000.0	0.20760156897807513	0.00326761044708438	0.026045365338652225	63.53314519584598	3.0	-0.6827693685695077	-2.485769724099788	-1.584269546334648
2500.0	0.20760156897807513	0.00326761044708438	0.026045365338652225	63.53314519584598	3.3979400086720375	-0.6827693685695077	-2.485769724099788	-1.584269546334648
5000.0	0.20760156897807513	0.00326761044708438	0.026045365338652225	63.53314519584598	3.6989700043360187	-0.6827693685695077	-2.485769724099788	-1.584269546334648
10000.0	0.20760156897807513	0.00326761044708438	0.026045365338652225	63.53314519584598	4.0	-0.6827693685695077	-2.485769724099788	-1.584269546334648
==> nifedipine_(scenario_3).txt <==
dose (mg)	max central concentration (mg l-1)	min central concentration (mg l-1)	mid central concentration (mg l-1)	max/min central ratio	log10(dose (mg))	log10(max central concentration (mg l-1))	log10(min central concentration (mg l-1))	log10(mid central concentration (mg l-1))
1e-06	3.5480572939704964e-08	1.1154231254644353e-10	1.989368029341846e-09	318.0907059366526	-6.0	-7.450009375803577	-9.952560355758493	-8.701284865781036
5e-06	1.7740286469852486e-07	5.577115627322176e-10	9.946840146709228e-09	318.0907059366527	-5.301029995663981	-6.7510393714675585	-9.253590351422474	-8.002314861445017
1e-05	3.548057293970497e-07	1.1154231254644353e-09	1.989368029341846e-08	318.0907059366527	-5.0	-6.450009375803577	-8.952560355758493	-7.7012848657810355
5e-05	1.7740286469852486e-06	5.5771156273221765e-09	9.94684014670923e-08	318.0907059366527	-4.301029995663981	-5.7510393714675585	-8.253590351422474	-7.002314861445017
0.0001	3.5480572939704973e-06	1.1154231254644353e-08	1.9893680293418462e-07	318.0907059366527	-4.0	-5.450009375803577	-7.952560355758494	-6.7012848657810355
0.001	3.548057293970497e-05	1.1154231254644352e-07	1.989368029341846e-06	318.0907059366527	-3.0	-4.450009375803577	-6.952560355758494	-5.7012848657810355
0.01	0.0003548057293970497	1.115423125464435e-06	1.989368029341846e-05	318.0907059366527	-2.0	-3.4500093758035777	-5.952560355758494	-4.7012848657810355
0.1	0.0035480572939704962	1.1154231254644356e-05	0.00019893680293418462	318.0907059366525	-1.0	-2.4500093758035777	-4.952560355758494	-3.7012848657810355
1.0	0.03548057293970496	0.00011154231254644353	0.0019893680293418463	318.09070593665257	0.0	-1.4500093758035777	-3.952560355758494	-2.7012848657810355
10.0	0.1427389722141043	0.0014280291167736029	0.014277093836634933	99.95522537845696	1.0	-0.8454574346867689	-2.8452629374301592	-1.845360186058464
25.0	0.17224540003908803	0.004028692025242189	0.026342430972143106	42.75467048855226	1.3979400086720377	-0.7638523674715206	-2.394835931134854	-1.5793441493031875
50.0	0.20001722342933181	0.008779332805954393	0.04190486572474659	22.782736211306908	1.6989700043360187	-0.6989326057447344	-2.0565384874768515	-1.377735546610793
75.0	0.20001722342933181	0.008779332805954393	0.04190486572474659	22.782736211306908	1.8750612633917	-0.6989326057447344	-2.0565384874768515	-1.377735546610793
100.0	0.20001722342933181	0.008779332805954393	0.04190486572474659	22.782736211306908	2.0	-0.6989326057447344	-2.0565384874768515	-1.377735546610793
250.0	0.20001722342933181	0.008779332805954393	0.04190486572474659	22.782736211306908	2.3979400086720375	-0.6989326057447344	-2.0565384874768515	-1.377735546610793
500.0	0.20001722342933181	0.008779332805954393	0.04190486572474659	22.782736211306908	2.6989700043360187	-0.6989326057447344	-2.0565384874768515	-1.377735546610793
1000.0	0.20001722342933181	0.008779332805954393	0.04190486572474659	22.782736211306908	3.0	-0.6989326057447344	-2.0565384874768515	-1.377735546610793
2500.0	0.20001722342933181	0.008779332805954393	0.04190486572474659	22.782736211306908	3.3979400086720375	-0.6989326057447344	-2.0565384874768515	-1.377735546610793
5000.0	0.20001722342933181	0.008779332805954393	0.04190486572474659	22.782736211306908	3.6989700043360187	-0.6989326057447344	-2.0565384874768515	-1.377735546610793
10000.0	0.20001722342933181	0.008779332805954393	0.04190486572474659	22.782736211306908	4.0	-0.6989326057447344	-2.0565384874768515	-1.377735546610793
==> nifedipine_(scenario_4).txt <==
dose (mg)	max central concentration (mg l-1)	min central concentration (mg l-1)	mid central concentration (mg l-1)	max/min central ratio	log10(dose (mg))	log10(max central concentration (mg l-1))	log10(min central concentration (mg l-1))	log10(mid central concentration (mg l-1))
1e-06	1.5281556769596727e-08	8.848349558434884e-11	1.1628265394909879e-09	172.70516573375252	-6.0	-7.8158324008646165	-10.05313772868171	-8.934485064773163
5e-06	7.640778384798365e-08	4.4241747792174433e-10	5.814132697454939e-09	172.70516573375252	-5.301029995663981	-7.116862396528598	-9.35416772434569	-8.235515060437145
1e-05	1.528155676959673e-07	8.848349558434887e-10	1.162826539490988e-08	172.70516573375252	-5.0	-6.8158324008646165	-9.05313772868171	-7.934485064773163
5e-05	7.640778384798365e-07	4.424174779217441e-09	5.8141326974549386e-08	172.7051657337526	-4.301029995663981	-6.116862396528598	-8.354167724345691	-7.2355150604371445
0.0001	1.528155676959673e-06	8.848349558434882e-09	1.162826539490988e-07	172.7051657337526	-4.0	-5.8158324008646165	-8.05313772868171	-6.934485064773163
0.001	1.5281556769596727e-05	8.848349558434883e-08	1.1628265394909879e-06	172.70516573375255	-3.0	-4.8158324008646165	-7.053137728681709	-5.934485064773163
0.01	0.00015281556769596727	8.848349558434883e-07	1.162826539490988e-05	172.70516573375255	-2.0	-3.8158324008646165	-6.053137728681709	-4.934485064773163
0.1	0.0015281556769596726	8.848349558434885e-06	0.00011628265394909892	172.7051657337525	-1.0	-2.8158324008646165	-5.053137728681709	-3.934485064773163
1.0	0.015281556769596728	8.848349558434884e-05	0.001162826539490989	172.70516573375255	0.0	-1.8158324008646165	-4.053137728681709	-2.934485064773163
10.0	0.13033592812465325	0.0011328189994149467	0.012151008834084027	115.0545040222368	1.0	-0.884935851091051	-2.945839475692552	-1.9153876633918014
25.0	0.18323233470805245	0.0031958923963545287	0.024198983971641292	57.33369963177133	1.3979400086720377	-0.7369978846738745	-2.4954078515283107	-1.6162028681010927
50.0	0.20704118676610156	0.006964983498387968	0.03797418135144665	29.726012533126724	1.6989700043360187	-0.683943251615663	-2.1570799081800804	-1.4205115798978718
75.0	0.20704118676610156	0.006964983498387968	0.03797418135144665	29.726012533126724	1.8750612633917	-0.683943251615663	-2.1570799081800804	-1.4205115798978718
100.0	0.20704118676610156	0.006964983498387968	0.03797418135144665	29.726012533126724	2.0	-0.683943251615663	-2.1570799081800804	-1.4205115798978718
250.0	0.20704118676610156	0.006964983498387968	0.03797418135144665	29.726012533126724	2.3979400086720375	-0.683943251615663	-2.1570799081800804	-1.4205115798978718
500.0	0.20704118676610156	0.006964983498387968	0.03797418135144665	29.726012533126724	2.6989700043360187	-0.683943251615663	-2.1570799081800804	-1.4205115798978718
1000.0	0.20704118676610156	0.006964983498387968	0.03797418135144665	29.726012533126724	3.0	-0.683943251615663	-2.1570799081800804	-1.4205115798978718
2500.0	0.20704118676610156	0.006964983498387968	0.03797418135144665	29.726012533126724	3.3979400086720375	-0.683943251615663	-2.1570799081800804	-1.4205115798978718
5000.0	0.20704118676610156	0.006964983498387968	0.03797418135144665	29.726012533126724	3.6989700043360187	-0.683943251615663	-2.1570799081800804	-1.4205115798978718
10000.0	0.20704118676610156	0.006964983498387968	0.03797418135144665	29.726012533126724	4.0	-0.683943251615663	-2.1570799081800804	-1.4205115798978718
==> nifedipine_(scenario_5).txt <==
dose (mg)	max central concentration (mg l-1)	min central concentration (mg l-1)	mid central concentration (mg l-1)	max/min central ratio	log10(dose (mg))	log10(max central concentration (mg l-1))	log10(min central concentration (mg l-1))	log10(mid central concentration (mg l-1))
1e-06	2.0081472406371922e-08	6.738599726664315e-11	1.1632755669599302e-09	298.0066070241641	-6.0	-7.697204447178471	-10.17143033998737	-8.934317393582921
5e-06	1.0040736203185963e-07	3.369299863332158e-10	5.81637783479965e-09	298.00660702416417	-5.301029995663981	-6.9982344428424526	-9.472460335651352	-8.235347389246902
1e-05	2.0081472406371926e-07	6.738599726664316e-10	1.1632755669599302e-08	298.00660702416417	-5.0	-6.697204447178471	-9.17143033998737	-7.934317393582921
5e-05	1.0040736203185965e-06	3.369299863332158e-09	5.81637783479965e-08	298.00660702416417	-4.301029995663981	-5.9982344428424526	-8.472460335651352	-7.235347389246902
0.0001	2.008147240637193e-06	6.738599726664316e-09	1.1632755669599302e-07	298.00660702416417	-4.0	-5.697204447178471	-8.17143033998737	-6.934317393582921
0.001	2.0081472406371928e-05	6.738599726664316e-08	1.1632755669599302e-06	298.00660702416417	-3.0	-4.697204447178471	-7.17143033998737	-5.934317393582921
0.01	0.00020081472406371925	6.738599726664316e-07	1.1632755669599301e-05	298.0066070241641	-2.0	-3.6972044471784713	-6.17143033998737	-4.934317393582921
0.1	0.0020081472406371925	6.7385997266643155e-06	0.00011632755669599314	298.0066070241641	-1.0	-2.6972044471784713	-5.17143033998737	-3.9343173935829205
1.0	0.020081472406371925	6.738599726664316e-05	0.0011632755669599313	298.0066070241641	0.0	-1.6972044471784713	-4.17143033998737	-2.9343173935829205
10.0	0.12911048590167168	0.0008922013295079797	0.010732779098392585	144.7100353155402	1.0	-0.8890384844237419	-3.0495371339328363	-1.969287809178289
25.0	0.17151965462577834	0.0026818409333380284	0.021447340875908452	63.95593880815728	1.3979400086720377	-0.765686106487497	-2.571566984807393	-1.6686265456474452
50.0	0.20239476739184978	0.006370346895211933	0.03590717028758756	31.77138870474594	1.6989700043360187	-0.6938007197088258	-2.1958369176529793	-1.4448188186809026
75.0	0.20239476739184978	0.006370346895211933	0.03590717028758756	31.77138870474594	1.8750612633917	-0.6938007197088258	-2.1958369176529793	-1.4448188186809026
100.0	0.20239476739184978	0.006370346895211933	0.03590717028758756	31.77138870474594	2.0	-0.6938007197088258	-2.1958369176529793	-1.4448188186809026
250.0	0.20239476739184978	0.006370346895211933	0.03590717028758756	31.77138870474594	2.3979400086720375	-0.6938007197088258	-2.1958369176529793	-1.4448188186809026
500.0	0.20239476739184978	0.006370346895211933	0.03590717028758756	31.77138870474594	2.6989700043360187	-0.6938007197088258	-2.1958369176529793	-1.4448188186809026
1000.0	0.20239476739184978	0.006370346895211933	0.03590717028758756	31.77138870474594	3.0	-0.6938007197088258	-2.1958369176529793	-1.4448188186809026
2500.0	0.20239476739184978	0.006370346895211933	0.03590717028758756	31.77138870474594	3.3979400086720375	-0.6938007197088258	-2.1958369176529793	-1.4448188186809026
5000.0	0.20239476739184978	0.006370346895211933	0.03590717028758756	31.77138870474594	3.6989700043360187	-0.6938007197088258	-2.1958369176529793	-1.4448188186809026
10000.0	0.20239476739184978	0.006370346895211933	0.03590717028758756	31.77138870474594	4.0	-0.6938007197088258	-2.1958369176529793	-1.4448188186809026
==> phenytoin_(scenario_1).txt <==
dose (mg)	max central concentration (mg l-1)	min central concentration (mg l-1)	mid central concentration (mg l-1)	max/min central ratio	log10(dose (mg))	log10(max central concentration (mg l-1))	log10(min central concentration (mg l-1))	log10(mid central concentration (mg l-1))
1e-06	1.1861294537619648e-07	2.5823319397031032e-08	5.5344195477684206e-08	4.593249363202846	-6.0	-6.925867909634152	-7.587987933132472	-7.256927921383312
5e-06	5.930647268809826e-07	1.2911659698515516e-07	2.76720977388421e-07	4.593249363202847	-5.301029995663981	-6.2268979052981335	-6.889017928796453	-6.557957917047293
1e-05	1.1861294537619652e-06	2.582331939703103e-07	5.534419547768421e-07	4.593249363202847	-5.0	-5.925867909634152	-6.587987933132472	-6.256927921383312
5e-05	5.930647268809825e-06	1.2911659698515518e-06	2.76720977388421e-06	4.593249363202846	-4.301029995663981	-5.2268979052981335	-5.889017928796453	-5.557957917047293
0.0001	1.186129453761965e-05	2.5823319397031036e-06	5.5344195477684204e-06	4.593249363202846	-4.0	-4.925867909634152	-5.587987933132472	-5.256927921383312
0.001	0.00011861294537619648	2.582331939703103e-05	5.534419547768421e-05	4.593249363202847	-3.0	-3.9258679096341527	-4.587987933132472	-4.256927921383312
0.01	0.001186129453761965	0.0002582331939703103	0.000553441954776842	4.593249363202847	-2.0	-2.925867909634152	-3.587987933132472	-3.256927921383312
0.1	0.01186129453761965	0.0025823319397031037	0.0055344195477684205	4.593249363202846	-1.0	-1.9258679096341524	-2.5879879331324718	-2.256927921383312
1.0	0.11861294537619649	0.02582331939703104	0.055344195477684176	4.593249363202845	0.0	-0.9258679096341524	-1.587987933132472	-1.2569279213833122
10.0	0.796851415764579	0.2981144959550836	0.4873940481394415	2.6729710449391875	1.0	-0.09862265141363623	-0.5256169056841116	-0.3121197785488739
25.0	1.2914034848285352	0.6986839429554941	0.9498857187717197	1.8483371456423998	1.3979400086720377	0.11106195400706804	-0.15571923751845745	-0.022328641755694698
50.0	1.9469990440088918	1.2487546050275216	1.559270349294915	1.5591526438983434	1.6989700043360187	0.28936573827824175	0.09647710278307098	0.19292142053065636
75.0	1.9469990440088918	1.2487546050275216	1.559270349294915	1.5591526438983434	1.8750612633917	0.28936573827824175	0.09647710278307098	0.19292142053065636
100.0	1.9469990440088918	1.2487546050275216	1.559270349294915	1.5591526438983434	2.0	0.28936573827824175	0.09647710278307098	0.19292142053065636
250.0	1.9469990440088918	1.2487546050275216	1.559270349294915	1.5591526438983434	2.3979400086720375	0.28936573827824175	0.09647710278307098	0.19292142053065636
500.0	1.9469990440088918	1.2487546050275216	1.559270349294915	1.5591526438983434	2.6989700043360187	0.28936573827824175	0.09647710278307098	0.19292142053065636
1000.0	1.9469990440088918	1.2487546050275216	1.559270349294915	1.5591526438983434	3.0	0.28936573827824175	0.09647710278307098	0.19292142053065636
2500.0	1.9469990440088918	1.2487546050275216	1.559270349294915	1.5591526438983434	3.3979400086720375	0.28936573827824175	0.09647710278307098	0.19292142053065636
5000.0	1.9469990440088918	1.2487546050275216	1.559270349294915	1.5591526438983434	3.6989700043360187	0.28936573827824175	0.09647710278307098	0.19292142053065636
10000.0	1.9469990440088918	1.2487546050275216	1.559270349294915	1.5591526438983434	4.0	0.28936573827824175	0.09647710278307098	0.19292142053065636
==> phenytoin_(scenario_2).txt <==
dose (mg)	max central concentration (mg l-1)	min central concentration (mg l-1)	mid central concentration (mg l-1)	max/min central ratio	log10(dose (mg))	log10(max central concentration (mg l-1))	log10(min central concentration (mg l-1))	log10(mid central concentration (mg l-1))
1e-06	4.367076448424032e-08	2.6034676205836683e-08	3.371875165258275e-08	1.677407628924143	-6.0	-7.359809205413649	-7.584447819290108	-7.472128512351878
5e-06	2.1835382242120163e-07	1.3017338102918342e-07	1.6859375826291374e-07	1.6774076289241433	-5.301029995663981	-6.66083920107763	-6.885477814954089	-6.773158508015859
1e-05	4.3670764484240325e-07	2.6034676205836685e-07	3.371875165258275e-07	1.6774076289241433	-5.0	-6.359809205413649	-6.584447819290108	-6.472128512351878
5e-05	2.1835382242120163e-06	1.3017338102918342e-06	1.6859375826291373e-06	1.6774076289241433	-4.301029995663981	-5.66083920107763	-5.885477814954089	-5.773158508015859
0.0001	4.3670764484240325e-06	2.6034676205836684e-06	3.371875165258275e-06	1.6774076289241433	-4.0	-5.359809205413649	-5.584447819290108	-5.472128512351878
0.001	4.367076448424032e-05	2.6034676205836685e-05	3.371875165258275e-05	1.677407628924143	-3.0	-4.359809205413649	-4.584447819290108	-4.472128512351878
0.01	0.0004367076448424032	0.0002603467620583669	0.0003371875165258272	1.6774076289241429	-2.0	-3.359809205413649	-3.5844478192901077	-3.4721285123518784
0.1	0.0043670764484240315	0.002603467620583668	0.0033718751652582718	1.677407628924143	-1.0	-2.359809205413649	-2.5844478192901077	-2.4721285123518784
1.0	0.043670764484240315	0.026034676205836677	0.033718751652582715	1.6774076289241435	0.0	-1.359809205413649	-1.584447819290108	-1.4721285123518784
10.0	0.491249654993338	0.30107015376684687	0.3845784824541732	1.6316783608307084	1.0	-0.30869774162321845	-0.521332295622517	-0.4150150186228677
25.0	1.0907430974737466	0.708098863782832	0.8788367015550311	1.5403824991989654	1.3979400086720377	0.03772247333105738	-0.14990610248272754	-0.05609181457583507
50.0	1.8283946523280963	1.273419679713589	1.5258812970076288	1.4358146661745712	1.6989700043360187	0.2620699423986347	0.10497155726409971	0.18352074983136718
75.0	1.8283946523280963	1.273419679713589	1.5258812970076288	1.4358146661745712	1.8750612633917	0.2620699423986347	0.10497155726409971	0.18352074983136718
100.0	1.8283946523280963	1.273419679713589	1.5258812970076288	1.4358146661745712	2.0	0.2620699423986347	0.10497155726409971	0.18352074983136718
250.0	1.8283946523280963	1.273419679713589	1.5258812970076288	1.4358146661745712	2.3979400086720375	0.2620699423986347	0.10497155726409971	0.18352074983136718
500.0	1.8283946523280963	1.273419679713589	1.5258812970076288	1.4358146661745712	2.6989700043360187	0.2620699423986347	0.10497155726409971	0.18352074983136718
1000.0	1.8283946523280963	1.273419679713589	1.5258812970076288	1.4358146661745712	3.0	0.2620699423986347	0.10497155726409971	0.18352074983136718
2500.0	1.8283946523280963	1.273419679713589	1.5258812970076288	1.4358146661745712	3.3979400086720375	0.2620699423986347	0.10497155726409971	0.18352074983136718
5000.0	1.8283946523280963	1.273419679713589	1.5258812970076288	1.4358146661745712	3.6989700043360187	0.2620699423986347	0.10497155726409971	0.18352074983136718
10000.0	1.8283946523280963	1.273419679713589	1.5258812970076288	1.4358146661745712	4.0	0.2620699423986347	0.10497155726409971	0.18352074983136718
==> phenytoin_(scenario_3).txt <==
dose (mg)	max central concentration (mg l-1)	min central concentration (mg l-1)	mid central concentration (mg l-1)	max/min central ratio	log10(dose (mg))	log10(max central concentration (mg l-1))	log10(min central concentration (mg l-1))	log10(mid central concentration (mg l-1))
1e-06	2.3132061913484379e-07	1.292652688114865e-08	5.4682467038443874e-08	17.8950325374861	-6.0	-6.635785653967932	-7.888518146346808	-7.26215190015737
5e-06	1.1566030956742191e-06	6.463263440574326e-08	2.734123351922199e-07	17.8950325374861	-5.301029995663981	-5.936815649631912	-7.189548142010789	-6.563181895821351
1e-05	2.3132061913484383e-06	1.2926526881148653e-07	5.468246703844399e-07	17.8950325374861	-5.0	-5.635785653967931	-6.888518146346808	-6.262151900157369
5e-05	1.156603095674219e-05	6.463263440574327e-07	2.734123351922199e-06	17.895032537486095	-4.301029995663981	-4.936815649631912	-6.189548142010789	-5.563181895821351
0.0001	2.313206191348438e-05	1.2926526881148653e-06	5.468246703844388e-06	17.895032537486095	-4.0	-4.635785653967932	-5.888518146346808	-5.26215190015737
0.001	0.0002313206191348438	1.2926526881148653e-05	5.4682467038443986e-05	17.895032537486095	-3.0	-3.635785653967931	-4.888518146346808	-4.262151900157369
0.01	0.0023132061913484383	0.00012926526881148654	0.0005468246703844399	17.895032537486095	-2.0	-2.635785653967931	-3.888518146346808	-3.2621519001573693
0.1	0.02313206191348438	0.0012926526881148653	0.005468246703844393	17.895032537486095	-1.0	-1.6357856539679312	-2.8885181463468084	-2.2621519001573698
1.0	0.23132061913484378	0.01292652688114865	0.054682467038443934	17.8950325374861	0.0	-0.6357856539679313	-1.8885181463468084	-1.2621519001573698
10.0	1.954249250641207	0.1486661893199628	0.5390090806973674	13.145216539015651	1.0	0.2909799540985422	-0.8277877904651815	-0.26840391818331966
25.0	2.6819227680162694	0.346174953630577	0.9635426767190028	7.747304476794419	1.3979400086720377	0.4284462672115882	-0.4607043572969213	-0.01612904504266654
50.0	3.0806387632738477	0.6133608569456565	1.3746065734535298	5.0225552028449565	1.6989700043360187	0.48864077578706316	-0.21228394298498043	0.13817841640104134
75.0	3.0806387632738477	0.6133608569456565	1.3746065734535298	5.0225552028449565	1.8750612633917	0.48864077578706316	-0.21228394298498043	0.13817841640104134
100.0	3.0806387632738477	0.6133608569456565	1.3746065734535298	5.0225552028449565	2.0	0.48864077578706316	-0.21228394298498043	0.13817841640104134
250.0	3.0806387632738477	0.6133608569456565	1.3746065734535298	5.0225552028449565	2.3979400086720375	0.48864077578706316	-0.21228394298498043	0.13817841640104134
500.0	3.0806387632738477	0.6133608569456565	1.3746065734535298	5.0225552028449565	2.6989700043360187	0.48864077578706316	-0.21228394298498043	0.13817841640104134
1000.0	3.0806387632738477	0.6133608569456565	1.3746065734535298	5.0225552028449565	3.0	0.48864077578706316	-0.21228394298498043	0.13817841640104134
2500.0	3.0806387632738477	0.6133608569456565	1.3746065734535298	5.0225552028449565	3.3979400086720375	0.48864077578706316	-0.21228394298498043	0.13817841640104134
5000.0	3.0806387632738477	0.6133608569456565	1.3746065734535298	5.0225552028449565	3.6989700043360187	0.48864077578706316	-0.21228394298498043	0.13817841640104134
10000.0	3.0806387632738477	0.6133608569456565	1.3746065734535298	5.0225552028449565	4.0	0.48864077578706316	-0.21228394298498043	0.13817841640104134
==> phenytoin_(scenario_4).txt <==
dose (mg)	max central concentration (mg l-1)	min central concentration (mg l-1)	mid central concentration (mg l-1)	max/min central ratio	log10(dose (mg))	log10(max central concentration (mg l-1))	log10(min central concentration (mg l-1))	log10(mid central concentration (mg l-1))
1e-06	4.166612035947288e-08	2.3442279073950988e-08	3.125298100014777e-08	1.777392045715051	-6.0	-7.380216935945728	-7.630000168203212	-7.50510855207447
5e-06	2.0833060179736441e-07	1.1721139536975493e-07	1.562649050007388e-07	1.7773920457150514	-5.301029995663981	-6.681246931609709	-6.931030163867193	-6.806138547738451
1e-05	4.1666120359472883e-07	2.3442279073950986e-07	3.1252981000147765e-07	1.7773920457150514	-5.0	-6.380216935945728	-6.630000168203212	-6.50510855207447
5e-05	2.083306017973644e-06	1.1721139536975495e-06	1.5626490500073882e-06	1.7773920457150512	-4.301029995663981	-5.681246931609709	-5.931030163867193	-5.806138547738451
0.0001	4.166612035947288e-06	2.344227907395099e-06	3.1252981000147768e-06	1.7773920457150512	-4.0	-5.380216935945728	-5.630000168203212	-5.50510855207447
0.001	4.1666120359472874e-05	2.3442279073950994e-05	3.1252981000147765e-05	1.7773920457150503	-3.0	-4.380216935945728	-4.630000168203212	-4.50510855207447
0.01	0.0004166612035947288	0.00023442279073950987	0.000312529810001477	1.7773920457150512	-2.0	-3.3802169359457284	-3.630000168203212	-3.5051085520744705
0.1	0.004166612035947288	0.0023442279073950995	0.00312529810001477	1.7773920457150505	-1.0	-2.3802169359457284	-2.630000168203212	-2.5051085520744705
1.0	0.041666120359472876	0.023442279073950988	0.03125298100014772	1.777392045715051	0.0	-1.3802169359457281	-1.6300001682032124	-1.5051085520744703
10.0	0.4711690680680567	0.27298498516394004	0.3586392073606369	1.7259889505831172	1.0	-0.32682322842532713	-0.5638612395518293	-0.4453422339885782
25.0	1.0572876324637357	0.6496805149206145	0.8287938063705818	1.627396248128093	1.3979400086720377	0.02419315211212857	-0.1873001583067484	-0.08155350309730988
50.0	1.7928181715691758	1.1864243756836415	1.4584386102672429	1.5111103651559064	1.6989700043360187	0.2535362454526104	0.07424006090986347	0.1638881531812369
75.0	1.7928181715691758	1.1864243756836415	1.4584386102672429	1.5111103651559064	1.8750612633917	0.2535362454526104	0.07424006090986347	0.1638881531812369
100.0	1.7928181715691758	1.1864243756836415	1.4584386102672429	1.5111103651559064	2.0	0.2535362454526104	0.07424006090986347	0.1638881531812369
250.0	1.7928181715691758	1.1864243756836415	1.4584386102672429	1.5111103651559064	2.3979400086720375	0.2535362454526104	0.07424006090986347	0.1638881531812369
500.0	1.7928181715691758	1.1864243756836415	1.4584386102672429	1.5111103651559064	2.6989700043360187	0.2535362454526104	0.07424006090986347	0.1638881531812369
1000.0	1.7928181715691758	1.1864243756836415	1.4584386102672429	1.5111103651559064	3.0	0.2535362454526104	0.07424006090986347	0.1638881531812369
2500.0	1.7928181715691758	1.1864243756836415	1.4584386102672429	1.5111103651559064	3.3979400086720375	0.2535362454526104	0.07424006090986347	0.1638881531812369
5000.0	1.7928181715691758	1.1864243756836415	1.4584386102672429	1.5111103651559064	3.6989700043360187	0.2535362454526104	0.07424006090986347	0.1638881531812369
10000.0	1.7928181715691758	1.1864243756836415	1.4584386102672429	1.5111103651559064	4.0	0.2535362454526104	0.07424006090986347	0.1638881531812369
==> phenytoin_(scenario_5).txt <==
dose (mg)	max central concentration (mg l-1)	min central concentration (mg l-1)	mid central concentration (mg l-1)	max/min central ratio	log10(dose (mg))	log10(max central concentration (mg l-1))	log10(min central concentration (mg l-1))	log10(mid central concentration (mg l-1))
1e-06	5.311973327920117e-08	2.0015764705458067e-08	3.2607239725759953e-08	2.6538947704913833	-6.0	-7.274744114281265	-7.6986278129525045	-7.486685963616885
5e-06	2.6559866639600593e-07	1.0007882352729037e-07	1.630361986288001e-07	2.6538947704913833	-5.301029995663981	-6.575774109945247	-6.999657808616485	-6.787715959280866
1e-05	5.311973327920119e-07	2.0015764705458074e-07	3.260723972575996e-07	2.6538947704913833	-5.0	-6.274744114281265	-6.6986278129525045	-6.486685963616885
5e-05	2.655986663960059e-06	1.0007882352729036e-06	1.630361986288001e-06	2.6538947704913833	-4.301029995663981	-5.575774109945247	-5.999657808616485	-5.787715959280866
0.0001	5.311973327920118e-06	2.0015764705458073e-06	3.2607239725760024e-06	2.6538947704913833	-4.0	-5.274744114281265	-5.698627812952504	-5.4866859636168845
0.001	5.3119733279201185e-05	2.0015764705458075e-05	3.260723972576002e-05	2.653894770491383	-3.0	-4.274744114281265	-4.698627812952504	-4.4866859636168845
0.01	0.0005311973327920119	0.00020015764705458075	0.00032607239725760025	2.6538947704913833	-2.0	-3.2747441142812654	-3.698627812952504	-3.4866859636168845
0.1	0.0053119733279201175	0.0020015764705458073	0.0032607239725760025	2.653894770491383	-1.0	-2.2747441142812654	-2.698627812952504	-2.4866859636168845
1.0	0.053119733279201185	0.02001576470545807	0.032607239725760025	2.653894770491384	0.0	-1.2747441142812652	-1.698627812952504	-1.4866859636168845
10.0	0.5909884546039814	0.2331559876145294	0.3712041174367221	2.5347341951219664	1.0	-0.228421003299386	-0.6323534270696235	-0.43038721518450473
25.0	1.2774019830825418	0.5562903394077089	0.8429747224733773	2.2962864759481745	1.3979400086720377	0.1063275860361016	-0.25469848199401623	-0.07418544797895732
50.0	2.0682545422243632	1.024024047271095	1.455315219158866	2.0197323956756885	1.6989700043360187	0.31560398678198737	0.01031015534539436	0.16295707106369087
75.0	2.0682545422243632	1.024024047271095	1.455315219158866	2.0197323956756885	1.8750612633917	0.31560398678198737	0.01031015534539436	0.16295707106369087
100.0	2.0682545422243632	1.024024047271095	1.455315219158866	2.0197323956756885	2.0	0.31560398678198737	0.01031015534539436	0.16295707106369087
250.0	2.0682545422243632	1.024024047271095	1.455315219158866	2.0197323956756885	2.3979400086720375	0.31560398678198737	0.01031015534539436	0.16295707106369087
500.0	2.0682545422243632	1.024024047271095	1.455315219158866	2.0197323956756885	2.6989700043360187	0.31560398678198737	0.01031015534539436	0.16295707106369087
1000.0	2.0682545422243632	1.024024047271095	1.455315219158866	2.0197323956756885	3.0	0.31560398678198737	0.01031015534539436	0.16295707106369087
2500.0	2.0682545422243632	1.024024047271095	1.455315219158866	2.0197323956756885	3.3979400086720375	0.31560398678198737	0.01031015534539436	0.16295707106369087
5000.0	2.0682545422243632	1.024024047271095	1.455315219158866	2.0197323956756885	3.6989700043360187	0.31560398678198737	0.01031015534539436	0.16295707106369087
10000.0	2.0682545422243632	1.024024047271095	1.455315219158866	2.0197323956756885	4.0	0.31560398678198737	0.01031015534539436	0.16295707106369087
==> pindolol_(scenario_1).txt <==
dose (mg)	max central concentration (mg l-1)	min central concentration (mg l-1)	mid central concentration (mg l-1)	max/min central ratio	log10(dose (mg))	log10(max central concentration (mg l-1))	log10(min central concentration (mg l-1))	log10(mid central concentration (mg l-1))
1e-06	1.0599226843758406e-08	9.901555312421574e-11	1.02444536634404e-09	107.04608023005838	-6.0	-7.974725813012178	-10.004296582114627	-8.989511197563402
5e-06	5.299613421879204e-08	4.950777656210787e-10	5.122226831720199e-09	107.0460802300584	-5.301029995663981	-7.275755808676159	-9.305326577778608	-8.290541193227384
1e-05	1.0599226843758408e-07	9.901555312421574e-10	1.02444536634404e-08	107.0460802300584	-5.0	-6.974725813012178	-9.004296582114627	-7.989511197563402
5e-05	5.299613421879204e-07	4.950777656210787e-09	5.1222268317201987e-08	107.04608023005841	-4.301029995663981	-6.275755808676159	-8.305326577778608	-7.290541193227384
0.0001	1.0599226843758407e-06	9.901555312421573e-09	1.0244453663440399e-07	107.04608023005841	-4.0	-5.974725813012178	-8.004296582114627	-6.989511197563402
0.001	1.0599226843758407e-05	9.901555312421576e-08	1.02444536634404e-06	107.04608023005837	-3.0	-4.974725813012178	-7.004296582114627	-5.989511197563402
0.01	0.00010599226843758408	9.901555312421574e-07	1.0244453663440399e-05	107.0460802300584	-2.0	-3.974725813012178	-6.004296582114627	-4.989511197563402
0.1	0.0010599226843758405	9.901555312421576e-06	0.000102444536634404	107.04608023005835	-1.0	-2.974725813012178	-5.004296582114627	-3.9895111975634023
1.0	0.010599226843758407	9.901555312421575e-05	0.0010244453663440399	107.04608023005838	0.0	-1.9747258130121779	-4.004296582114627	-2.9895111975634023
10.0	0.10599226843758407	0.0009901555312421574	0.010244453663440399	107.0460802300584	1.0	-0.974725813012178	-3.004296582114627	-1.9895111975634023
25.0	0.2649806710939602	0.002475388828105394	0.02561113415860099	107.04608023005837	1.3979400086720377	-0.5767858043401403	-2.6063565734425893	-1.5915711888913648
50.0	0.5299613421879203	0.004950777656210788	0.05122226831720199	107.04608023005837	1.6989700043360187	-0.27575580867615906	-2.305326577778608	-1.2905411932273836
75.0	0.7949420132818806	0.0074261664843161814	0.076833402475803	107.0460802300584	1.8750612633917	-0.09966454962047781	-2.1292353187229267	-1.1144499341717022
100.0	1.0599226843758407	0.009901555312421576	0.10244453663440399	107.04608023005837	2.0	0.025274186987822075	-2.004296582114627	-0.9895111975634023
250.0	2.6498067109396017	0.024753888281053932	0.2561113415860099	107.04608023005841	2.3979400086720375	0.4232141956598597	-1.6063565734425893	-0.5915711888913648
500.0	5.2996134218792035	0.049507776562107864	0.5122226831720199	107.04608023005841	2.6989700043360187	0.7242441913238409	-1.305326577778608	-0.29054119322738353
1000.0	10.599226843758407	0.09901555312421573	1.0244453663440398	107.04608023005841	3.0	1.0252741869878221	-1.0042965821146268	0.010488802436597625
2500.0	26.49806710939602	0.2475388828105393	2.561113415860099	107.04608023005842	3.3979400086720375	1.4232141956598596	-0.6063565734425893	0.40842881110863516
5000.0	70.10245549715036	0.9172132516313619	8.018659560916905	76.42983283600148	3.6989700043360187	1.845733230380151	-0.037529679335903364	0.9041017755221238
10000.0	97.73698529717616	1.4595796033325377	11.94382309945063	66.96242197001203	4.0	1.990058939060958	0.16422778575453084	1.0771433624077444
==> pindolol_(scenario_2).txt <==
dose (mg)	max central concentration (mg l-1)	min central concentration (mg l-1)	mid central concentration (mg l-1)	max/min central ratio	log10(dose (mg))	log10(max central concentration (mg l-1))	log10(min central concentration (mg l-1))	log10(mid central concentration (mg l-1))
1e-06	8.472707478963416e-09	9.817440158067868e-11	9.120323385249959e-10	86.30261394565909	-6.0	-8.07197778739284	-10.008001737279354	-9.039989762336097
5e-06	4.2363537394817094e-08	4.908720079033936e-10	4.5601616926249795e-09	86.30261394565908	-5.301029995663981	-7.37300778305682	-9.309031732943335	-8.341019758000078
1e-05	8.472707478963419e-08	9.817440158067873e-10	9.120323385249959e-09	86.30261394565908	-5.0	-7.071977787392838	-9.008001737279354	-8.039989762336097
5e-05	4.2363537394817085e-07	4.908720079033936e-09	4.5601616926249795e-08	86.30261394565908	-4.301029995663981	-6.37300778305682	-8.309031732943335	-7.341019758000078
0.0001	8.472707478963417e-07	9.817440158067871e-09	9.12032338524996e-08	86.30261394565908	-4.0	-6.071977787392838	-8.008001737279354	-7.039989762336097
0.001	8.472707478963417e-06	9.81744015806787e-08	9.12032338524996e-07	86.30261394565908	-3.0	-5.071977787392838	-7.008001737279354	-6.039989762336097
0.01	8.472707478963418e-05	9.817440158067872e-07	9.12032338524996e-06	86.30261394565908	-2.0	-4.071977787392838	-6.008001737279354	-5.039989762336097
0.1	0.0008472707478963419	9.81744015806787e-06	9.12032338524996e-05	86.3026139456591	-1.0	-3.0719777873928384	-5.008001737279354	-4.039989762336097
1.0	0.008472707478963417	9.817440158067869e-05	0.0009120323385249959	86.30261394565909	0.0	-2.071977787392839	-4.008001737279354	-3.0399897623360967
10.0	0.08472707478963418	0.000981744015806787	0.009120323385249969	86.30261394565909	1.0	-1.0719777873928387	-3.008001737279354	-2.0399897623360963
25.0	0.2118176869740854	0.002454360039516967	0.022800808463124916	86.30261394565909	1.3979400086720377	-0.6740377787208012	-2.6100617286073167	-1.6420497536640588
50.0	0.4236353739481708	0.004908720079033934	0.04560161692624982	86.30261394565909	1.6989700043360187	-0.37300778305682	-2.3090317329433354	-1.3410197580000778
75.0	0.6354530609222564	0.007363080118550903	0.06840242538937474	86.3026139456591	1.8750612633917	-0.1969165240011386	-2.132940473887654	-1.1649284989443964
100.0	0.8472707478963416	0.009817440158067868	0.09120323385249965	86.30261394565909	2.0	-0.07197778739283878	-2.008001737279354	-1.0399897623360965
250.0	2.1181768697408536	0.024543600395169674	0.22800808463124916	86.30261394565906	2.3979400086720375	0.32596222127919877	-1.6100617286073164	-0.6420497536640588
500.0	4.236353739481707	0.04908720079033935	0.4560161692624983	86.30261394565906	2.6989700043360187	0.62699221694318	-1.3090317329433352	-0.3410197580000776
1000.0	8.472707478963414	0.0981744015806787	0.9120323385249967	86.30261394565906	3.0	0.9280222126071611	-1.008001737279354	-0.03998976233609642
2500.0	21.181768697408543	0.24543600395169676	2.280080846312492	86.30261394565909	3.3979400086720375	1.3259622212791988	-0.6100617286073163	0.35795024633594125
5000.0	74.20137337417474	0.909421391483934	8.214640358771705	81.59184957492347	3.6989700043360187	1.8704119435985134	-0.04123483450063907	0.9145885545489372
10000.0	108.80859824552489	1.4471802620420222	12.548532014597722	75.18662401599656	4.0	2.036663215426879	0.1605226305898098	1.0985929230083444
==> pindolol_(scenario_3).txt <==
dose (mg)	max central concentration (mg l-1)	min central concentration (mg l-1)	mid central concentration (mg l-1)	max/min central ratio	log10(dose (mg))	log10(max central concentration (mg l-1))	log10(min central concentration (mg l-1))	log10(mid central concentration (mg l-1))
1e-06	1.964715628309682e-08	2.0992896463361258e-10	2.030888272777526e-09	93.58954500341034	-6.0	-7.706700300246934	-9.677927636154562	-8.692313968200748
5e-06	9.823578141548412e-08	1.0496448231680632e-09	1.0154441363887627e-08	93.58954500341032	-5.301029995663981	-7.007730295910915	-8.978957631818544	-7.99334396386473
1e-05	1.9647156283096824e-07	2.0992896463361263e-09	2.0308882727775257e-08	93.58954500341032	-5.0	-6.706700300246934	-8.677927636154562	-7.692313968200748
5e-05	9.823578141548412e-07	1.0496448231680631e-08	1.0154441363887648e-07	93.58954500341034	-4.301029995663981	-6.007730295910915	-7.978957631818543	-6.993343963864729
0.0001	1.9647156283096824e-06	2.0992896463361262e-08	2.03088827277753e-07	93.58954500341034	-4.0	-5.706700300246934	-7.677927636154561	-6.6923139682007475
0.001	1.9647156283096822e-05	2.0992896463361265e-07	2.03088827277753e-06	93.58954500341031	-3.0	-4.706700300246934	-6.677927636154561	-5.6923139682007475
0.01	0.00019647156283096826	2.099289646336126e-06	2.0308882727775257e-05	93.58954500341035	-2.0	-3.7067003002469336	-5.677927636154562	-4.692313968200748
0.1	0.0019647156283096826	2.0992896463361262e-05	0.00020308882727775298	93.58954500341034	-1.0	-2.7067003002469336	-4.677927636154561	-3.6923139682007475
1.0	0.019647156283096826	0.0002099289646336126	0.002030888272777528	93.58954500341035	0.0	-1.7067003002469339	-3.677927636154562	-2.692313968200748
10.0	0.19647156283096823	0.0020992896463361264	0.020308882727775278	93.58954500341032	1.0	-0.7067003002469339	-2.677927636154562	-1.692313968200748
25.0	0.49117890707742057	0.005248224115840316	0.050772206819438205	93.58954500341032	1.3979400086720377	-0.30876029157489626	-2.2799876274825244	-1.2943739595287103
50.0	0.9823578141548411	0.010496448231680632	0.10154441363887642	93.58954500341032	1.6989700043360187	-0.007730295910915053	-1.978957631818543	-0.993343963864729
75.0	1.4735367212322616	0.015744672347520944	0.15231662045831465	93.58954500341034	1.8750612633917	0.16836096314476617	-1.8028663727628618	-0.8172527048090478
100.0	1.9647156283096823	0.020992896463361263	0.20308882727775282	93.58954500341032	2.0	0.29329969975306613	-1.6779276361545619	-0.6923139682007479
250.0	4.911789070774206	0.05248224115840316	0.5077220681943821	93.58954500341032	2.3979400086720375	0.6912397084251037	-1.2799876274825241	-0.2943739595287102
500.0	9.823578141548412	0.10496448231680632	1.0154441363887643	93.58954500341032	2.6989700043360187	0.992269704089085	-0.978957631818543	0.006656036135270997
1000.0	19.647156283096823	0.20992896463361263	2.0308882727775286	93.58954500341032	3.0	1.2932996997530661	-0.6779276361545618	0.3076860317992522
2500.0	49.117890707742056	0.5248224115840314	5.077220681943819	93.58954500341035	3.3979400086720375	1.6912397084251036	-0.2799876274825243	0.7056260404712896
5000.0	213.68900524601747	1.9298429625741536	20.30729482115967	110.72870144883954	3.6989700043360187	2.3297821773637732	0.2855219705299153	1.3076520739468442
10000.0	298.30865681590353	3.033455137366555	30.081654335144513	98.33956439351708	4.0	2.474665856623296	0.48193757642256835	1.4783017165229322
==> pindolol_(scenario_4).txt <==
dose (mg)	max central concentration (mg l-1)	min central concentration (mg l-1)	mid central concentration (mg l-1)	max/min central ratio	log10(dose (mg))	log10(max central concentration (mg l-1))	log10(min central concentration (mg l-1))	log10(mid central concentration (mg l-1))
1e-06	1.0464117908155721e-08	1.6705160674405327e-10	1.3221375532510363e-09	62.64003149750144	-6.0	-7.980297375425303	-9.777149342853026	-8.878723359139164
5e-06	5.2320589540778604e-08	8.352580337202665e-10	6.610687766255181e-09	62.640031497501425	-5.301029995663981	-7.281327371089284	-9.078179338517007	-8.179753354803145
1e-05	1.0464117908155721e-07	1.670516067440533e-09	1.3221375532510364e-08	62.640031497501425	-5.0	-6.980297375425303	-8.777149342853026	-7.878723359139164
5e-05	5.23205895407786e-07	8.352580337202665e-09	6.61068776625518e-08	62.640031497501425	-4.301029995663981	-6.281327371089284	-8.078179338517007	-7.179753354803145
0.0001	1.046411790815572e-06	1.670516067440533e-08	1.3221375532510364e-07	62.640031497501425	-4.0	-5.980297375425303	-7.777149342853026	-6.878723359139164
0.001	1.046411790815572e-05	1.670516067440533e-07	1.3221375532510364e-06	62.640031497501425	-3.0	-4.980297375425303	-6.777149342853026	-5.878723359139164
0.01	0.00010464117908155722	1.6705160674405326e-06	1.3221375532510364e-05	62.64003149750145	-2.0	-3.9802973754253026	-5.777149342853026	-4.878723359139164
0.1	0.001046411790815572	1.6705160674405333e-05	0.00013221375532510363	62.64003149750141	-1.0	-2.9802973754253026	-4.777149342853025	-3.8787233591391637
1.0	0.01046411790815572	0.00016705160674405328	0.0013221375532510365	62.640031497501425	0.0	-1.9802973754253026	-3.777149342853025	-2.8787233591391637
10.0	0.1046411790815572	0.001670516067440533	0.013221375532510357	62.64003149750143	1.0	-0.9802973754253026	-2.777149342853025	-1.8787233591391639
25.0	0.26160294770389303	0.004176290168601333	0.0330534388312759	62.64003149750143	1.3979400086720377	-0.5823573667532649	-2.3792093341809877	-1.4807833504671262
50.0	0.5232058954077861	0.008352580337202665	0.06610687766255177	62.64003149750143	1.6989700043360187	-0.28132737108928374	-2.0781793385170064	-1.1797533548031451
75.0	0.7848088431116792	0.012528870505803997	0.09916031649382769	62.64003149750144	1.8750612633917	-0.10523611203360246	-1.902088079461325	-1.0036620957474638
100.0	1.0464117908155721	0.01670516067440533	0.13221375532510357	62.64003149750143	2.0	0.019702624574697427	-1.7771493428530252	-0.8787233591391639
250.0	2.6160294770389303	0.04176290168601333	0.33053438831275894	62.640031497501425	2.3979400086720375	0.41764263324673506	-1.3792093341809877	-0.4807833504671263
500.0	5.232058954077861	0.08352580337202666	0.6610687766255179	62.640031497501425	2.6989700043360187	0.7186726289107163	-1.0781793385170064	-0.17975335480314505
1000.0	10.464117908155721	0.1670516067440533	1.3221375532510358	62.640031497501425	3.0	1.0197026245746974	-0.7771493428530252	0.12127664086083613
2500.0	26.160294770389303	0.4176290168601332	3.3053438831275894	62.64003149750144	3.3979400086720375	1.4176426332467351	-0.3792093341809877	0.5192166495328737
5000.0	91.49869332310281	1.5356901978657092	11.85384521806361	59.58147903155664	3.6989700043360187	1.9614148920269059	0.18630361222691807	1.073859252126912
10000.0	142.72726577335013	2.4139322507286614	18.561625734525812	59.12645880192659	4.0	2.154506946091421	0.3827250770506488	1.2686160115710348
==> pindolol_(scenario_5).txt <==
dose (mg)	max central concentration (mg l-1)	min central concentration (mg l-1)	mid central concentration (mg l-1)	max/min central ratio	log10(dose (mg))	log10(max central concentration (mg l-1))	log10(min central concentration (mg l-1))	log10(mid central concentration (mg l-1))
1e-06	1.4553223937231512e-08	1.64653053639813e-10	1.5479769899999132e-09	88.38720944141998	-6.0	-7.837040787911493	-9.783430210493385	-8.81023549920244
5e-06	7.276611968615757e-08	8.232652681990651e-10	7.739884949999566e-09	88.38720944142	-5.301029995663981	-7.138070783575475	-9.084460206157367	-8.111265494866421
1e-05	1.4553223937231513e-07	1.6465305363981301e-09	1.547976989999913e-08	88.38720944142	-5.0	-6.837040787911493	-8.783430210493385	-7.81023549920244
5e-05	7.276611968615756e-07	8.23265268199065e-09	7.739884949999565e-08	88.38720944142	-4.301029995663981	-6.138070783575475	-8.084460206157367	-7.111265494866421
0.0001	1.4553223937231513e-06	1.64653053639813e-08	1.5479769899999132e-07	88.38720944142	-4.0	-5.837040787911493	-7.783430210493386	-6.81023549920244
0.001	1.4553223937231512e-05	1.6465305363981303e-07	1.5479769899999132e-06	88.38720944141997	-3.0	-4.837040787911493	-6.783430210493386	-5.81023549920244
0.01	0.00014553223937231513	1.64653053639813e-06	1.5479769899999133e-05	88.38720944142	-2.0	-3.8370407879114934	-5.783430210493386	-4.81023549920244
0.1	0.0014553223937231513	1.64653053639813e-05	0.00015479769899999133	88.38720944142	-1.0	-2.8370407879114934	-4.783430210493386	-3.81023549920244
1.0	0.014553223937231512	0.00016465305363981298	0.0015479769899999132	88.38720944142	0.0	-1.8370407879114936	-3.7834302104933863	-2.81023549920244
10.0	0.1455322393723151	0.00164653053639813	0.015479769899999133	88.38720944141998	1.0	-0.8370407879114936	-2.7834302104933863	-1.8102354992024399
25.0	0.36383059843078774	0.004116326340995325	0.038699424749997824	88.38720944141998	1.3979400086720377	-0.43910077923945606	-2.385490201821349	-1.4122954905304024
50.0	0.7276611968615755	0.00823265268199065	0.07739884949999565	88.38720944141998	1.6989700043360187	-0.13807078357547486	-2.0844602061573676	-1.1112654948664211
75.0	1.0914917952923635	0.012348979022985972	0.11609827424999347	88.38720944142003	1.8750612633917	0.03802047548020648	-1.9083689471016863	-0.9351742358107399
100.0	1.455322393723151	0.0164653053639813	0.1547976989999913	88.38720944141998	2.0	0.1629592120885063	-1.7834302104933863	-0.81023549920244
250.0	3.6383059843078778	0.04116326340995325	0.3869942474999782	88.38720944141998	2.3979400086720375	0.5608992207605439	-1.3854902018213486	-0.4122954905304024
500.0	7.2766119686157555	0.0823265268199065	0.7739884949999564	88.38720944141998	2.6989700043360187	0.8619292164245251	-1.0844602061573676	-0.1112654948664212
1000.0	14.553223937231511	0.164653053639813	1.547976989999913	88.38720944141998	3.0	1.1629592120885064	-0.7834302104933863	0.18976450079756005
2500.0	36.38305984307878	0.4116326340995325	3.869942474999783	88.38720944142	3.3979400086720375	1.560899220760544	-0.3854902018213487	0.5877045094695977
5000.0	129.97106383871918	1.5177228044409907	14.044929601300247	85.63557420262276	3.6989700043360187	2.1138466737377835	0.18119245963951663	1.14751956668865
10000.0	171.75913839161723	2.396023010486185	20.28642028174503	71.68509552701042	4.0	2.234919852849334	0.37949098453496566	1.3072054186921498
==> prazosin_(scenario_1).txt <==
dose (mg)	max central concentration (mg l-1)	min central concentration (mg l-1)	mid central concentration (mg l-1)	max/min central ratio	log10(dose (mg))	log10(max central concentration (mg l-1))	log10(min central concentration (mg l-1))	log10(mid central concentration (mg l-1))
1e-06	1.2138979707357276e-08	2.1051337567341885e-10	1.5985673571754518e-09	57.663697940928714	-6.0	-7.915817814585798	-9.676720304595024	-8.796269059590411
5e-06	6.069489853678638e-08	1.0525668783670944e-09	7.992836785877258e-09	57.663697940928714	-5.301029995663981	-7.216847810249779	-8.977750300259006	-8.097299055254393
1e-05	1.2138979707357276e-07	2.1051337567341887e-09	1.598567357175452e-08	57.663697940928714	-5.0	-6.915817814585798	-8.676720304595024	-7.796269059590411
5e-05	6.069489853678638e-07	1.0525668783670943e-08	7.992836785877258e-08	57.66369794092871	-4.301029995663981	-6.216847810249779	-7.977750300259006	-7.097299055254393
0.0001	1.2138979707357275e-06	2.1051337567341886e-08	1.5985673571754519e-07	57.66369794092871	-4.0	-5.915817814585798	-7.676720304595025	-6.796269059590411
0.001	1.2138979707357276e-05	2.105133756734188e-07	1.5985673571754518e-06	57.66369794092873	-3.0	-4.915817814585798	-6.676720304595025	-5.796269059590411
0.01	0.00012138979707357275	2.1051337567341883e-06	1.598567357175452e-05	57.66369794092872	-2.0	-3.9158178145857976	-5.676720304595025	-4.796269059590411
0.1	0.0012138979707357277	2.105133756734189e-05	0.00015985673571754518	57.663697940928714	-1.0	-2.915817814585797	-4.676720304595025	-3.7962690595904114
1.0	0.021408561856377597	0.00039518427394812805	0.0029086641218068077	54.173617898539376	0.0	-1.6694125059338323	-3.4032003461528313	-2.536306426043332
10.0	0.07811464988383328	0.00420189134971403	0.018117098874621707	18.590354529074048	1.0	-1.1072675094381608	-2.376555181542086	-1.7419113454901234
25.0	0.07997491611010156	0.004258319709780687	0.01845423424473914	18.78086230266173	1.3979400086720377	-1.0970462067979545	-2.370761735339887	-1.7339039710689208
50.0	0.07997491611010156	0.004258319709780687	0.01845423424473914	18.78086230266173	1.6989700043360187	-1.0970462067979545	-2.370761735339887	-1.7339039710689208
75.0	0.07997491611010156	0.004258319709780687	0.01845423424473914	18.78086230266173	1.8750612633917	-1.0970462067979545	-2.370761735339887	-1.7339039710689208
100.0	0.07997491611010156	0.004258319709780687	0.01845423424473914	18.78086230266173	2.0	-1.0970462067979545	-2.370761735339887	-1.7339039710689208
250.0	0.07997491611010156	0.004258319709780687	0.01845423424473914	18.78086230266173	2.3979400086720375	-1.0970462067979545	-2.370761735339887	-1.7339039710689208
500.0	0.07997491611010156	0.004258319709780687	0.01845423424473914	18.78086230266173	2.6989700043360187	-1.0970462067979545	-2.370761735339887	-1.7339039710689208
1000.0	0.07997491611010156	0.004258319709780687	0.01845423424473914	18.78086230266173	3.0	-1.0970462067979545	-2.370761735339887	-1.7339039710689208
2500.0	0.07997491611010156	0.004258319709780687	0.01845423424473914	18.78086230266173	3.3979400086720375	-1.0970462067979545	-2.370761735339887	-1.7339039710689208
5000.0	0.07997491611010156	0.004258319709780687	0.01845423424473914	18.78086230266173	3.6989700043360187	-1.0970462067979545	-2.370761735339887	-1.7339039710689208
10000.0	0.07997491611010156	0.004258319709780687	0.01845423424473914	18.78086230266173	4.0	-1.0970462067979545	-2.370761735339887	-1.7339039710689208
==> prazosin_(scenario_2).txt <==
dose (mg)	max central concentration (mg l-1)	min central concentration (mg l-1)	mid central concentration (mg l-1)	max/min central ratio	log10(dose (mg))	log10(max central concentration (mg l-1))	log10(min central concentration (mg l-1))	log10(mid central concentration (mg l-1))
1e-06	1.3240321759632767e-08	2.0868210784172912e-10	1.6622329118697153e-09	63.44732615828584	-6.0	-7.878101460762251	-9.680514785235994	-8.779308122999122
5e-06	6.620160879816384e-08	1.0434105392086458e-09	8.311164559348576e-09	63.44732615828583	-5.301029995663981	-7.179131456426231	-8.981544780899975	-8.080338118663104
1e-05	1.3240321759632768e-07	2.0868210784172915e-09	1.6622329118697153e-08	63.44732615828583	-5.0	-6.878101460762251	-8.680514785235994	-7.779308122999122
5e-05	6.620160879816384e-07	1.0434105392086454e-08	8.311164559348575e-08	63.44732615828586	-4.301029995663981	-6.179131456426231	-7.981544780899975	-7.080338118663104
0.0001	1.3240321759632769e-06	2.0868210784172908e-08	1.6622329118697153e-07	63.44732615828586	-4.0	-5.87810146076225	-7.680514785235994	-6.779308122999122
0.001	1.3240321759632769e-05	2.0868210784172915e-07	1.6622329118697154e-06	63.44732615828584	-3.0	-4.87810146076225	-6.680514785235994	-5.779308122999122
0.01	0.0001324032175963277	2.0868210784172913e-06	1.6622329118697154e-05	63.44732615828585	-2.0	-3.87810146076225	-5.680514785235994	-4.779308122999122
0.1	0.0013240321759632769	2.0868210784172916e-05	0.00016622329118697155	63.44732615828584	-1.0	-2.87810146076225	-4.680514785235994	-3.7793081229991223
1.0	0.023226635391657275	0.0003917465434658922	0.0030164472697238208	59.2899561695291	0.0	-1.6340136975036297	-3.4069948267938	-2.520504262148715
10.0	0.07831880506672813	0.004165338857805308	0.018061682148718092	18.802505087903903	1.0	-1.106133947314279	-2.3803496621830513	-1.7432418047486653
25.0	0.08016288969722175	0.00422127634435738	0.01839537197161862	18.99020181523445	1.3979400086720377	-1.096026635826407	-2.3745562159808524	-1.7352914259036298
50.0	0.08016288969722175	0.00422127634435738	0.01839537197161862	18.99020181523445	1.6989700043360187	-1.096026635826407	-2.3745562159808524	-1.7352914259036298
75.0	0.08016288969722175	0.00422127634435738	0.01839537197161862	18.99020181523445	1.8750612633917	-1.096026635826407	-2.3745562159808524	-1.7352914259036298
100.0	0.08016288969722175	0.00422127634435738	0.01839537197161862	18.99020181523445	2.0	-1.096026635826407	-2.3745562159808524	-1.7352914259036298
250.0	0.08016288969722175	0.00422127634435738	0.01839537197161862	18.99020181523445	2.3979400086720375	-1.096026635826407	-2.3745562159808524	-1.7352914259036298
500.0	0.08016288969722175	0.00422127634435738	0.01839537197161862	18.99020181523445	2.6989700043360187	-1.096026635826407	-2.3745562159808524	-1.7352914259036298
1000.0	0.08016288969722175	0.00422127634435738	0.01839537197161862	18.99020181523445	3.0	-1.096026635826407	-2.3745562159808524	-1.7352914259036298
2500.0	0.08016288969722175	0.00422127634435738	0.01839537197161862	18.99020181523445	3.3979400086720375	-1.096026635826407	-2.3745562159808524	-1.7352914259036298
5000.0	0.08016288969722175	0.00422127634435738	0.01839537197161862	18.99020181523445	3.6989700043360187	-1.096026635826407	-2.3745562159808524	-1.7352914259036298
10000.0	0.08016288969722175	0.00422127634435738	0.01839537197161862	18.99020181523445	4.0	-1.096026635826407	-2.3745562159808524	-1.7352914259036298
==> prazosin_(scenario_3).txt <==
dose (mg)	max central concentration (mg l-1)	min central concentration (mg l-1)	mid central concentration (mg l-1)	max/min central ratio	log10(dose (mg))	log10(max central concentration (mg l-1))	log10(min central concentration (mg l-1))	log10(mid central concentration (mg l-1))
1e-06	3.5911915893329035e-08	4.328601209608354e-10	3.942694035494222e-09	82.96425139283805	-6.0	-7.444761424734546	-9.36365242352949	-8.40420692413202
5e-06	1.795595794666452e-07	2.164300604804177e-09	1.9713470177471147e-08	82.96425139283805	-5.301029995663981	-6.745791420398527	-8.664682419193472	-7.705236919796
1e-05	3.591191589332904e-07	4.328601209608354e-09	3.94269403549423e-08	82.96425139283805	-5.0	-6.444761424734546	-8.36365242352949	-7.404206924132018
5e-05	1.7955957946664517e-06	2.1643006048041772e-08	1.9713470177471147e-07	82.96425139283804	-4.301029995663981	-5.745791420398527	-7.664682419193472	-6.705236919796
0.0001	3.5911915893329033e-06	4.3286012096083545e-08	3.942694035494222e-07	82.96425139283804	-4.0	-5.444761424734547	-7.363652423529491	-6.404206924132019
0.001	3.591191589332904e-05	4.3286012096083546e-07	3.94269403549423e-06	82.96425139283805	-3.0	-4.444761424734546	-6.363652423529491	-5.404206924132018
0.01	0.0003591191589332904	4.328601209608355e-06	3.94269403549423e-05	82.96425139283804	-2.0	-3.4447614247345464	-5.363652423529491	-4.404206924132018
0.1	0.003591191589332904	4.328601209608354e-05	0.000394269403549423	82.96425139283807	-1.0	-2.4447614247345464	-4.363652423529491	-3.4042069241320183
1.0	0.053130380673400784	0.0007984370553630452	0.006513160883563965	66.54297958308395	0.0	-1.2746570724063724	-3.097759315700828	-2.1862081940536005
10.0	0.08046720429162127	0.00630185640738752	0.022518720366613065	12.768809552260098	1.0	-1.0943810873000333	-2.2005314967808247	-1.647456292040429
25.0	0.08142804105386264	0.006367434480512115	0.022770325344336234	12.788202423295859	1.3979400086720377	-1.089226013073198	-2.196035515135206	-1.642630764104202
50.0	0.08142804105386264	0.006367434480512115	0.022770325344336234	12.788202423295859	1.6989700043360187	-1.089226013073198	-2.196035515135206	-1.642630764104202
75.0	0.08142804105386264	0.006367434480512115	0.022770325344336234	12.788202423295859	1.8750612633917	-1.089226013073198	-2.196035515135206	-1.642630764104202
100.0	0.08142804105386264	0.006367434480512115	0.022770325344336234	12.788202423295859	2.0	-1.089226013073198	-2.196035515135206	-1.642630764104202
250.0	0.08142804105386264	0.006367434480512115	0.022770325344336234	12.788202423295859	2.3979400086720375	-1.089226013073198	-2.196035515135206	-1.642630764104202
500.0	0.08142804105386264	0.006367434480512115	0.022770325344336234	12.788202423295859	2.6989700043360187	-1.089226013073198	-2.196035515135206	-1.642630764104202
1000.0	0.08142804105386264	0.006367434480512115	0.022770325344336234	12.788202423295859	3.0	-1.089226013073198	-2.196035515135206	-1.642630764104202
2500.0	0.08142804105386264	0.006367434480512115	0.022770325344336234	12.788202423295859	3.3979400086720375	-1.089226013073198	-2.196035515135206	-1.642630764104202
5000.0	0.08142804105386264	0.006367434480512115	0.022770325344336234	12.788202423295859	3.6989700043360187	-1.089226013073198	-2.196035515135206	-1.642630764104202
10000.0	0.08142804105386264	0.006367434480512115	0.022770325344336234	12.788202423295859	4.0	-1.089226013073198	-2.196035515135206	-1.642630764104202
==> prazosin_(scenario_4).txt <==
dose (mg)	max central concentration (mg l-1)	min central concentration (mg l-1)	mid central concentration (mg l-1)	max/min central ratio	log10(dose (mg))	log10(max central concentration (mg l-1))	log10(min central concentration (mg l-1))	log10(mid central concentration (mg l-1))
1e-06	1.7348359680697596e-08	3.432253884564954e-10	2.4401634147102634e-09	50.54509446027341	-6.0	-7.760741582273628	-9.464420594778025	-8.612581088525825
5e-06	8.674179840348801e-08	1.7161269422824769e-09	1.2200817073551291e-08	50.54509446027344	-5.301029995663981	-7.061771577937609	-8.765450590442006	-7.9136110841898075
1e-05	1.7348359680697603e-07	3.4322538845649537e-09	2.4401634147102586e-08	50.54509446027344	-5.0	-6.760741582273628	-8.464420594778025	-7.612581088525826
5e-05	8.674179840348799e-07	1.7161269422824766e-08	1.220081707355129e-07	50.54509446027343	-4.301029995663981	-6.061771577937609	-7.765450590442006	-6.9136110841898075
0.0001	1.7348359680697599e-06	3.432253884564953e-08	2.4401634147102586e-07	50.54509446027343	-4.0	-5.760741582273628	-7.464420594778025	-6.612581088525826
0.001	1.73483596806976e-05	3.4322538845649537e-07	2.4401634147102583e-06	50.54509446027343	-3.0	-4.760741582273628	-6.464420594778025	-5.612581088525826
0.01	0.000173483596806976	3.4322538845649538e-06	2.4401634147102586e-05	50.54509446027343	-2.0	-3.760741582273628	-5.464420594778025	-4.612581088525826
0.1	0.00173483596806976	3.432253884564954e-05	0.00024401634147102586	50.54509446027343	-1.0	-2.760741582273628	-4.464420594778025	-3.6125810885258263
1.0	0.030240871189690502	0.000633119949602524	0.0043756255374007135	47.76483699285716	0.0	-1.5194057016818971	-3.1985140016486606	-2.3589598516652788
10.0	0.08375755068951721	0.00500653542372124	0.020477674294977818	16.729643076661223	1.0	-1.076976031157057	-2.300462706638876	-1.6887193688979665
25.0	0.08476002890103196	0.005058860144610649	0.02070722415157274	16.75476816478694	1.3979400086720377	-1.0718089038777536	-2.295947326771197	-1.6838781153244753
50.0	0.08476002890103196	0.005058860144610649	0.02070722415157274	16.75476816478694	1.6989700043360187	-1.0718089038777536	-2.295947326771197	-1.6838781153244753
75.0	0.08476002890103196	0.005058860144610649	0.02070722415157274	16.75476816478694	1.8750612633917	-1.0718089038777536	-2.295947326771197	-1.6838781153244753
100.0	0.08476002890103196	0.005058860144610649	0.02070722415157274	16.75476816478694	2.0	-1.0718089038777536	-2.295947326771197	-1.6838781153244753
250.0	0.08476002890103196	0.005058860144610649	0.02070722415157274	16.75476816478694	2.3979400086720375	-1.0718089038777536	-2.295947326771197	-1.6838781153244753
500.0	0.08476002890103196	0.005058860144610649	0.02070722415157274	16.75476816478694	2.6989700043360187	-1.0718089038777536	-2.295947326771197	-1.6838781153244753
1000.0	0.08476002890103196	0.005058860144610649	0.02070722415157274	16.75476816478694	3.0	-1.0718089038777536	-2.295947326771197	-1.6838781153244753
2500.0	0.08476002890103196	0.005058860144610649	0.02070722415157274	16.75476816478694	3.3979400086720375	-1.0718089038777536	-2.295947326771197	-1.6838781153244753
5000.0	0.08476002890103196	0.005058860144610649	0.02070722415157274	16.75476816478694	3.6989700043360187	-1.0718089038777536	-2.295947326771197	-1.6838781153244753
10000.0	0.08476002890103196	0.005058860144610649	0.02070722415157274	16.75476816478694	4.0	-1.0718089038777536	-2.295947326771197	-1.6838781153244753
==> prazosin_(scenario_5).txt <==
dose (mg)	max central concentration (mg l-1)	min central concentration (mg l-1)	mid central concentration (mg l-1)	max/min central ratio	log10(dose (mg))	log10(max central concentration (mg l-1))	log10(min central concentration (mg l-1))	log10(mid central concentration (mg l-1))
1e-06	2.066731666865458e-08	3.431754717318597e-10	2.663177828684607e-09	60.22375831336511	-6.0	-7.684715906132503	-9.464483760660702	-8.574599833396602
5e-06	1.033365833432729e-07	1.7158773586592987e-09	1.3315889143423034e-08	60.22375831336511	-5.301029995663981	-6.985745901796484	-8.765513756324683	-7.875629829060584
1e-05	2.066731666865458e-07	3.4317547173185975e-09	2.663177828684607e-08	60.22375831336511	-5.0	-6.684715906132503	-8.464483760660702	-7.5745998333966025
5e-05	1.033365833432729e-06	1.715877358659299e-08	1.3315889143423034e-07	60.223758313365096	-4.301029995663981	-5.985745901796484	-7.765513756324683	-6.875629829060584
0.0001	2.066731666865458e-06	3.431754717318598e-08	2.6631778286846073e-07	60.223758313365096	-4.0	-5.684715906132503	-7.464483760660702	-6.5745998333966025
0.001	2.0667316668654583e-05	3.431754717318597e-07	2.663177828684607e-06	60.22375831336512	-3.0	-4.684715906132503	-6.464483760660702	-5.5745998333966025
0.01	0.0002066731666865458	3.4317547173185973e-06	2.663177828684607e-05	60.2237583133651	-2.0	-3.684715906132503	-5.464483760660702	-4.5745998333966025
0.1	0.002066731666865458	3.4317547173185976e-05	0.0002663177828684607	60.223758313365096	-1.0	-2.684715906132503	-4.464483760660702	-3.5745998333966025
1.0	0.03618448569389037	0.0006369352551528492	0.004800747298912193	56.810304345936956	0.0	-1.44147759581374	-3.1959047117131947	-2.318691153763467
10.0	0.07940598676863975	0.005570088123475498	0.021030890229204572	14.255786445097351	1.0	-1.1001467529561697	-2.254137933868212	-1.677142343412191
25.0	0.08068260567840171	0.005633767617241127	0.021320109079120936	14.321251986235144	1.3979400086720377	-1.0932200845113542	-2.2492010708453245	-1.6712105776783392
50.0	0.08068260567840171	0.005633767617241127	0.021320109079120936	14.321251986235144	1.6989700043360187	-1.0932200845113542	-2.2492010708453245	-1.6712105776783392
75.0	0.08068260567840171	0.005633767617241127	0.021320109079120936	14.321251986235144	1.8750612633917	-1.0932200845113542	-2.2492010708453245	-1.6712105776783392
100.0	0.08068260567840171	0.005633767617241127	0.021320109079120936	14.321251986235144	2.0	-1.0932200845113542	-2.2492010708453245	-1.6712105776783392
250.0	0.08068260567840171	0.005633767617241127	0.021320109079120936	14.321251986235144	2.3979400086720375	-1.0932200845113542	-2.2492010708453245	-1.6712105776783392
500.0	0.08068260567840171	0.005633767617241127	0.021320109079120936	14.321251986235144	2.6989700043360187	-1.0932200845113542	-2.2492010708453245	-1.6712105776783392
1000.0	0.08068260567840171	0.005633767617241127	0.021320109079120936	14.321251986235144	3.0	-1.0932200845113542	-2.2492010708453245	-1.6712105776783392
2500.0	0.08068260567840171	0.005633767617241127	0.021320109079120936	14.321251986235144	3.3979400086720375	-1.0932200845113542	-2.2492010708453245	-1.6712105776783392
5000.0	0.08068260567840171	0.005633767617241127	0.021320109079120936	14.321251986235144	3.6989700043360187	-1.0932200845113542	-2.2492010708453245	-1.6712105776783392
10000.0	0.08068260567840171	0.005633767617241127	0.021320109079120936	14.321251986235144	4.0	-1.0932200845113542	-2.2492010708453245	-1.6712105776783392
==> trimethoprim_(scenario_1).txt <==
dose (mg)	max central concentration (mg l-1)	min central concentration (mg l-1)	mid central concentration (mg l-1)	max/min central ratio	log10(dose (mg))	log10(max central concentration (mg l-1))	log10(min central concentration (mg l-1))	log10(mid central concentration (mg l-1))
1e-06	5.104864945187527e-08	4.754690060028978e-09	1.5579489918695505e-08	10.736483095086149	-6.0	-7.292015743162904	-8.322877787792022	-7.807446765477463
5e-06	2.552432472593764e-07	2.3773450300144886e-08	7.789744959347751e-08	10.736483095086152	-5.301029995663981	-6.593045738826885	-7.623907783456004	-7.1084767611414446
1e-05	5.104864945187528e-07	4.754690060028977e-08	1.5579489918695505e-07	10.736483095086152	-5.0	-6.292015743162904	-7.322877787792023	-6.807446765477463
5e-05	2.552432472593764e-06	2.377345030014489e-07	7.789744959347752e-07	10.736483095086152	-4.301029995663981	-5.593045738826885	-6.623907783456003	-6.1084767611414446
0.0001	5.104864945187528e-06	4.754690060028978e-07	1.5579489918695506e-06	10.736483095086152	-4.0	-5.292015743162904	-6.322877787792023	-5.807446765477463
0.001	5.104864945187527e-05	4.7546900600289765e-06	1.5579489918695504e-05	10.736483095086152	-3.0	-4.292015743162904	-5.322877787792023	-4.807446765477463
0.01	0.0005104864945187528	4.754690060028978e-05	0.00015579489918695504	10.73648309508615	-2.0	-3.292015743162904	-4.322877787792023	-3.8074467654774633
0.1	0.005104864945187528	0.00047546900600289784	0.0015579489918695504	10.73648309508615	-1.0	-2.292015743162904	-3.3228777877920224	-2.8074467654774633
1.0	0.05104864945187527	0.004754690060028978	0.015579489918695514	10.736483095086149	0.0	-1.2920157431629038	-2.3228777877920224	-1.807446765477463
10.0	0.5104864945187527	0.04754690060028977	0.1557948991869551	10.736483095086152	1.0	-0.2920157431629038	-1.3228777877920226	-0.8074467654774632
25.0	1.2762162362968819	0.11886725150072446	0.3894872479673878	10.73648309508615	1.3979400086720377	0.10592426550913381	-0.9249377791199848	-0.4095067568054255
50.0	2.5524324725937637	0.2377345030014489	0.7789744959347756	10.73648309508615	1.6989700043360187	0.406954261173115	-0.6239077834560036	-0.10847676114144429
75.0	3.828648708890645	0.35660175450217335	1.1684617439021634	10.736483095086149	1.8750612633917	0.5830455202287962	-0.4478165244003224	0.06761449791423693
100.0	5.104864945187527	0.4754690060028978	1.5579489918695513	10.73648309508615	2.0	0.7079842568370962	-0.32287778779202236	0.1925532345225369
250.0	18.813974670141338	2.133841406765365	6.336090133274805	8.816950786732065	2.3979400086720375	1.274480554984693	0.3291621382720765	0.8018213466283848
500.0	22.68328811834695	3.3422357040902937	8.7070600914032	6.7868606904613875	2.6989700043360187	1.355706009133931	0.5240370743353961	0.9398715417346636
1000.0	27.97362193847479	5.799146913206319	12.73668494215456	4.82374776103203	3.0	1.4467487011250555	0.7633641111256304	1.105056406125343
2500.0	44.77560696277936	13.501647576352548	24.587485947707716	3.316306895848886	3.3979400086720375	1.6510414817080965	1.1303867677290187	1.3907141247185577
5000.0	69.14166655422424	27.520763998540172	43.62145673524169	2.5123454624258192	3.6989700043360187	1.8397398433374346	1.4396604860948914	1.6397001647161629
10000.0	86.87343676738737	38.385294214051235	57.746536084010614	2.263195803136157	4.0	1.9388870028136433	1.5841648737184109	1.761525938266027
==> trimethoprim_(scenario_2).txt <==
dose (mg)	max central concentration (mg l-1)	min central concentration (mg l-1)	mid central concentration (mg l-1)	max/min central ratio	log10(dose (mg))	log10(max central concentration (mg l-1))	log10(min central concentration (mg l-1))	log10(mid central concentration (mg l-1))
1e-06	1.821706816147854e-08	4.7147018944986745e-09	9.267580362377997e-09	3.863885473381685	-6.0	-7.739521516701472	-8.32654576202891	-8.033033639365192
5e-06	9.108534080739268e-08	2.3573509472493377e-08	4.633790181188998e-08	3.863885473381684	-5.301029995663981	-7.040551512365453	-7.627575757692893	-7.334063635029173
1e-05	1.8217068161478536e-07	4.714701894498675e-08	9.267580362377997e-08	3.863885473381684	-5.0	-6.739521516701472	-7.326545762028911	-7.0330336393651915
5e-05	9.108534080739268e-07	2.357350947249338e-07	4.633790181188998e-07	3.8638854733816834	-4.301029995663981	-6.040551512365453	-6.627575757692893	-6.334063635029173
0.0001	1.8217068161478536e-06	4.714701894498676e-07	9.267580362377997e-07	3.8638854733816834	-4.0	-5.739521516701472	-6.326545762028911	-6.0330336393651915
0.001	1.8217068161478535e-05	4.714701894498675e-06	9.267580362377997e-06	3.8638854733816843	-3.0	-4.739521516701472	-5.326545762028911	-5.0330336393651915
0.01	0.00018217068161478534	4.7147018944986755e-05	9.267580362377998e-05	3.8638854733816834	-2.0	-3.7395215167014717	-4.326545762028911	-4.0330336393651915
0.1	0.0018217068161478537	0.0004714701894498675	0.0009267580362377997	3.8638854733816843	-1.0	-2.7395215167014717	-3.3265457620289114	-3.0330336393651915
1.0	0.018217068161478535	0.004714701894498675	0.009267580362377998	3.8638854733816843	0.0	-1.7395215167014717	-2.3265457620289114	-2.0330336393651915
10.0	0.18217068161478536	0.04714701894498675	0.09267580362378003	3.8638854733816843	1.0	-0.7395215167014716	-1.3265457620289112	-1.0330336393651913
25.0	0.45542670403696345	0.11786754736246688	0.23168950905945	3.8638854733816843	1.3979400086720377	-0.341581508029434	-0.9286057533568736	-0.6350936306931538
50.0	0.9108534080739269	0.23573509472493376	0.46337901811890003	3.8638854733816843	1.6989700043360187	-0.04055151236545278	-0.6275757576928924	-0.3340636350291726
75.0	1.36628011211089	0.3536026420874006	0.69506852717835	3.863885473381684	1.8750612633917	0.1355397466902284	-0.4514844986372112	-0.15797237597349137
100.0	1.8217068161478538	0.4714701894498675	0.9267580362378001	3.8638854733816843	2.0	0.2604784832985284	-0.32654576202891117	-0.0330336393651914
250.0	8.020432300782156	2.1158971064826817	4.1195156873066034	3.790558754586492	2.3979400086720375	0.9041977773595223	0.3254945446612141	0.6148461610103682
500.0	12.591059640602293	3.314134447992838	6.459757309036648	3.799200013815946	2.6989700043360187	1.1000622810769811	0.5203701229236897	0.8102162020003354
1000.0	20.8496315189948	5.750409270566565	10.949607955297967	3.625764800031454	3.0	1.3190983839773371	0.7596987555806358	1.0393985697789865
2500.0	42.16812104579525	13.388399668751983	23.76054834892113	3.1496013032994563	3.3979400086720375	1.6249842498736977	1.126728668381198	1.3758564591274478
5000.0	69.9579278141901	27.291650496637914	43.695163523826075	2.5633454386647774	3.6989700043360187	1.8448369369960202	1.4360298009651355	1.640433368980578
10000.0	87.25507176333667	38.069695382740825	57.63483324023257	2.2919823992837727	4.0	1.9407906800416979	1.5805794017914088	1.7606850409165533
==> trimethoprim_(scenario_3).txt <==
dose (mg)	max central concentration (mg l-1)	min central concentration (mg l-1)	mid central concentration (mg l-1)	max/min central ratio	log10(dose (mg))	log10(max central concentration (mg l-1))	log10(min central concentration (mg l-1))	log10(mid central concentration (mg l-1))
1e-06	1.3125939497295204e-07	3.2488677245221488e-09	2.0650530546887388e-08	40.401581751764915	-6.0	-6.881869601911443	-8.488267970304618	-7.6850687861080305
5e-06	6.562969748647602e-07	1.6244338622610746e-08	1.0325265273443671e-07	40.40158175176491	-5.301029995663981	-6.182899597575425	-7.7892979659686	-6.986098781772013
1e-05	1.3125939497295204e-06	3.248867724522149e-08	2.0650530546887345e-07	40.40158175176491	-5.0	-5.881869601911443	-7.488267970304618	-6.685068786108031
5e-05	6.562969748647601e-06	1.6244338622610744e-07	1.0325265273443672e-06	40.40158175176491	-4.301029995663981	-5.182899597575425	-6.7892979659686	-5.986098781772013
0.0001	1.3125939497295202e-05	3.248867724522149e-07	2.0650530546887344e-06	40.40158175176491	-4.0	-4.881869601911443	-6.488267970304618	-5.685068786108031
0.001	0.00013125939497295205	3.248867724522149e-06	2.065053054688739e-05	40.401581751764915	-3.0	-3.881869601911443	-5.488267970304618	-4.6850687861080305
0.01	0.0013125939497295204	3.248867724522149e-05	0.00020650530546887389	40.40158175176491	-2.0	-2.881869601911443	-4.488267970304618	-3.6850687861080305
0.1	0.013125939497295206	0.0003248867724522149	0.0020650530546887386	40.401581751764915	-1.0	-1.881869601911443	-3.4882679703046184	-2.6850687861080305
1.0	0.13125939497295205	0.0032488677245221483	0.020650530546887376	40.40158175176492	0.0	-0.8818696019114429	-2.4882679703046184	-1.6850687861080307
10.0	1.3125939497295205	0.03248867724522148	0.20650530546887377	40.40158175176492	1.0	0.11813039808855703	-1.4882679703046184	-0.6850687861080307
25.0	3.281484874323801	0.0812216931130537	0.5162632636721843	40.40158175176492	1.3979400086720377	0.5160704067605946	-1.090327961632581	-0.28712877743599313
50.0	6.562969748647602	0.1624433862261074	1.0325265273443687	40.40158175176492	1.6989700043360187	0.8171004024245758	-0.7892979659685997	0.013901218227988047
75.0	9.844454622971401	0.24366507933916118	1.5487897910165533	40.4015817517649	1.8750612633917	0.993191661480257	-0.6132067069129182	0.1899924772836694
100.0	13.125939497295205	0.3248867724522148	2.065053054688738	40.40158175176492	2.0	1.118130398088557	-0.48826797030461844	0.3149312138919693
250.0	53.051303165639744	1.4560328768068314	8.788881701708004	36.435511869748765	2.3979400086720375	1.7246960564879745	0.1631711813331923	0.9439336189105834
500.0	73.51644104647106	2.275633056825779	12.934312639855785	32.30592947573771	2.6989700043360187	1.8663844745574527	0.35710223389022816	1.1117433542238404
1000.0	90.59389084125978	3.9297391606810024	18.86823681633657	23.053410706668977	3.0	1.9570989122089792	0.5943637247173152	1.2757313184631474
2500.0	102.61213532047994	9.013486388395771	30.41205492884969	11.384289152817253	3.3979400086720375	2.0111987252111265	0.9548928072250114	1.483045766218069
5000.0	114.94062456812775	17.906103182198937	45.36671338485172	6.419075295086768	3.6989700043360187	2.0604735526876605	1.2530010827443216	1.656737317715991
10000.0	123.68473039729736	24.51626102931157	55.06620684013173	5.045007892900972	4.0	2.092316086746932	1.3894542367209488	1.7408851617339405
==> trimethoprim_(scenario_4).txt <==
dose (mg)	max central concentration (mg l-1)	min central concentration (mg l-1)	mid central concentration (mg l-1)	max/min central ratio	log10(dose (mg))	log10(max central concentration (mg l-1))	log10(min central concentration (mg l-1))	log10(mid central concentration (mg l-1))
1e-06	1.8359253134191794e-08	3.471560173231635e-09	7.983436101763325e-09	5.288473256421011	-6.0	-7.7361449901444015	-8.45947530263097	-8.097810146387687
5e-06	9.179626567095897e-08	1.735780086615818e-08	3.99171805088167e-08	5.28847325642101	-5.301029995663981	-7.037174985808383	-7.760505298294952	-7.398840142051667
1e-05	1.8359253134191794e-07	3.471560173231636e-08	7.983436101763341e-08	5.28847325642101	-5.0	-6.7361449901444015	-7.45947530263097	-7.097810146387686
5e-05	9.179626567095898e-07	1.735780086615818e-07	3.99171805088167e-07	5.2884732564210095	-4.301029995663981	-6.037174985808383	-6.760505298294952	-6.398840142051667
0.0001	1.8359253134191796e-06	3.471560173231636e-07	7.983436101763341e-07	5.2884732564210095	-4.0	-5.7361449901444015	-6.45947530263097	-6.097810146387686
0.001	1.8359253134191795e-05	3.4715601732316358e-06	7.983436101763342e-06	5.28847325642101	-3.0	-4.7361449901444015	-5.45947530263097	-5.097810146387686
0.01	0.00018359253134191795	3.4715601732316354e-05	7.983436101763341e-05	5.28847325642101	-2.0	-3.7361449901444015	-4.45947530263097	-4.097810146387686
0.1	0.001835925313419179	0.00034715601732316357	0.0007983436101763341	5.288473256421009	-1.0	-2.7361449901444015	-3.4594753026309704	-3.097810146387686
1.0	0.018359253134191792	0.0034715601732316355	0.00798343610176334	5.2884732564210095	0.0	-1.7361449901444013	-2.4594753026309704	-2.097810146387686
10.0	0.18359253134191794	0.03471560173231636	0.07983436101763346	5.2884732564210095	1.0	-0.7361449901444013	-1.4594753026309701	-1.0978101463876857
25.0	0.45898132835479477	0.0867890043307909	0.19958590254408362	5.288473256421009	1.3979400086720377	-0.3382049814723638	-1.0615352939589324	-0.6998701377156481
50.0	0.9179626567095895	0.1735780086615818	0.39917180508816724	5.288473256421009	1.6989700043360187	-0.037174985808382556	-0.7605052982949514	-0.39884014205166696
75.0	1.3769439850643843	0.26036701299237264	0.5987577076322508	5.2884732564210095	1.8750612633917	0.1389162732472987	-0.5844140392392703	-0.22274888299598572
100.0	1.835925313419179	0.3471560173231636	0.7983436101763345	5.288473256421009	2.0	0.2638550098555986	-0.45947530263097014	-0.09781014638768573
250.0	8.235131452312586	1.5590636109772065	3.583168120380961	5.282100995963137	2.3979400086720375	0.9156705359354451	0.19286383509442398	0.5542671855149346
500.0	12.751864308346546	2.444703737550368	5.583415651315057	5.216118465595392	2.6989700043360187	1.1055736827808742	0.3882262364891174	0.7468999596349958
1000.0	21.552713556243017	4.252919938283409	9.574025548715495	5.067744953821601	3.0	1.3335019570170374	0.6286872071464231	0.9810945820817303
2500.0	45.38227699002614	9.997234360777822	21.30017039591529	4.539483156269154	3.3979400086720375	1.6568862821922705	0.9998798732025523	1.3283830776974115
5000.0	78.04772030883551	20.82585753363443	40.316382575533176	3.747635370249985	3.6989700043360187	1.8923602223023146	1.318602893126022	1.6054815577141683
10000.0	97.81076186472703	29.63709276516367	53.84075243545773	3.300281935200363	4.0	1.990386641713291	1.47183559951067	1.7311111206119805
==> trimethoprim_(scenario_5).txt <==
dose (mg)	max central concentration (mg l-1)	min central concentration (mg l-1)	mid central concentration (mg l-1)	max/min central ratio	log10(dose (mg))	log10(max central concentration (mg l-1))	log10(min central concentration (mg l-1))	log10(mid central concentration (mg l-1))
1e-06	2.9099330570216585e-08	3.740919307236027e-09	1.0433515589568393e-08	7.778657645442928	-6.0	-7.536117001839009	-8.427021659564447	-7.981569330701728
5e-06	1.454966528510829e-07	1.8704596536180135e-08	5.216757794784196e-08	7.7786576454429275	-5.301029995663981	-6.83714699750299	-7.728051655228428	-7.282599326365709
1e-05	2.909933057021658e-07	3.740919307236027e-08	1.0433515589568393e-07	7.7786576454429275	-5.0	-6.536117001839009	-7.4270216595644465	-6.981569330701728
5e-05	1.454966528510829e-06	1.870459653618013e-07	5.216757794784196e-07	7.778657645442929	-4.301029995663981	-5.83714699750299	-6.728051655228428	-6.282599326365709
0.0001	2.909933057021658e-06	3.740919307236026e-07	1.0433515589568392e-06	7.778657645442929	-4.0	-5.536117001839009	-6.4270216595644465	-5.981569330701728
0.001	2.9099330570216583e-05	3.7409193072360273e-06	1.0433515589568393e-05	7.7786576454429275	-3.0	-4.536117001839009	-5.4270216595644465	-4.981569330701728
0.01	0.0002909933057021658	3.740919307236027e-05	0.00010433515589568393	7.7786576454429275	-2.0	-3.5361170018390085	-4.4270216595644465	-3.9815693307017277
0.1	0.002909933057021658	0.00037409193072360274	0.0010433515589568392	7.778657645442927	-1.0	-2.5361170018390085	-3.4270216595644465	-2.9815693307017277
1.0	0.029099330570216582	0.0037409193072360267	0.010433515589568398	7.778657645442928	0.0	-1.5361170018390085	-2.4270216595644465	-1.9815693307017275
10.0	0.29099330570216586	0.03740919307236027	0.10433515589568398	7.778657645442928	1.0	-0.5361170018390085	-1.4270216595644465	-0.9815693307017275
25.0	0.7274832642554145	0.09352298268090067	0.2608378897392099	7.7786576454429275	1.3979400086720377	-0.13817699316697094	-1.029081650892409	-0.58362932202969
50.0	1.454966528510829	0.18704596536180135	0.5216757794784198	7.7786576454429275	1.6989700043360187	0.16285300249701024	-0.7280516552284277	-0.2825993263657087
75.0	2.1824497927662434	0.280568948042702	0.7825136692176295	7.7786576454429275	1.8750612633917	0.3389442615526915	-0.5519603961727466	-0.1065080673100276
100.0	2.909933057021658	0.3740919307236027	1.0433515589568396	7.7786576454429275	2.0	0.46388299816099143	-0.4270216595644466	0.018430669298272445
250.0	12.604146524165053	1.67744407154687	4.598124711648082	7.51389971085118	2.3979400086720375	1.1005134432377974	0.22464804906547453	0.662580746151636
500.0	19.895419413320816	2.623871847998033	7.225166496540134	7.582466128633784	2.6989700043360187	1.2987530988968792	0.4189426199313621	0.8588478594141207
1000.0	32.432341193642365	4.539471055529159	12.133658727341295	7.144519878398427	3.0	1.5109783002234003	0.6570052513047063	1.0839917757640534
2500.0	62.22970982466015	10.474076421370542	25.530349319647073	5.941307598032337	3.3979400086720375	1.7939977758865644	1.0201157382935984	1.4070567570900814
5000.0	93.2482219608631	21.03890654239487	44.292670128127185	4.432180055221093	3.6989700043360187	1.9696405595161384	1.3230231644292083	1.6463318619726732
10000.0	108.78884965737207	29.069821713302222	56.23586456999703	3.7423294415180663	4.0	2.0365843845125795	1.4634423682284092	1.7500133763704944
==> warfarin_(scenario_1).txt <==
dose (mg)	max central concentration (mg l-1)	min central concentration (mg l-1)	mid central concentration (mg l-1)	max/min central ratio	log10(dose (mg))	log10(max central concentration (mg l-1))	log10(min central concentration (mg l-1))	log10(mid central concentration (mg l-1))
1e-06	5.862411512017328e-07	3.0116758191144356e-07	4.20186660812081e-07	1.9465612715717635	-6.0	-6.231923699523363	-6.521191778004829	-6.376557738764096
5e-06	2.9312057560086644e-06	1.5058379095572177e-06	2.1009333040604046e-06	1.946561271571764	-5.301029995663981	-5.532953695187344	-5.822221773668811	-5.677587734428077
1e-05	5.862411512017329e-06	3.0116758191144354e-06	4.20186660812081e-06	1.946561271571764	-5.0	-5.231923699523363	-5.521191778004829	-5.376557738764096
5e-05	2.931205756008665e-05	1.5058379095572178e-05	2.1009333040604045e-05	1.9465612715717642	-4.301029995663981	-4.532953695187344	-4.822221773668811	-4.677587734428077
0.0001	5.86241151201733e-05	3.0116758191144356e-05	4.2018666081208096e-05	1.9465612715717642	-4.0	-4.231923699523363	-4.521191778004829	-4.376557738764096
0.001	0.0005862411512017328	0.00030116758191144354	0.00042018666081208096	1.9465612715717637	-3.0	-3.231923699523363	-3.5211917780048294	-3.376557738764096
0.01	0.005862411512017329	0.003011675819114435	0.00420186660812081	1.9465612715717644	-2.0	-2.2319236995233624	-2.5211917780048294	-2.376557738764096
0.1	0.05862411512017329	0.030116758191144358	0.0420186660812081	1.9465612715717637	-1.0	-1.2319236995233627	-1.5211917780048294	-1.3765577387640962
1.0	0.5862411512017328	0.3011675819114436	0.42018666081208106	1.9465612715717633	0.0	-0.23192369952336267	-0.5211917780048294	-0.37655773876409604
10.0	5.862411512017329	3.0116758191144353	4.20186660812081	1.946561271571764	1.0	0.7680763004766373	0.4788082219951705	0.6234422612359038
25.0	20.75102241100069	10.769703493406597	14.949326357783244	1.9267960741634933	1.3979400086720377	1.3170394994344707	1.0322037466638143	1.1746216230491426
50.0	34.75370582032707	18.380279085156335	25.2741530465619	1.8908149141431532	1.6989700043360187	1.5410011206242358	1.2643521014039112	1.4026766110140736
75.0	48.13206374090276	26.046016817765718	35.40689963367768	1.8479625532635138	1.8750612633917	1.6824344831623226	1.4157413166439243	1.5490878999031235
100.0	60.84519317185709	33.76773400996256	45.327743147128565	1.8018737400000193	2.0	1.7842262742440442	1.5285019182016564	1.6563640962228503
250.0	129.41340644571807	81.32935509599461	102.59195332483972	1.5912262711657914	2.3979400086720375	2.1119792689432457	1.910247328560306	2.011113298751776
500.0	158.9032015822728	104.05223361263683	128.58550872020763	1.5271483952361258	2.6989700043360187	2.201132647462302	2.0172514073273784	2.1091920273948404
1000.0	158.9032015822728	104.05223361263683	128.58550872020763	1.5271483952361258	3.0	2.201132647462302	2.0172514073273784	2.1091920273948404
2500.0	158.9032015822728	104.05223361263683	128.58550872020763	1.5271483952361258	3.3979400086720375	2.201132647462302	2.0172514073273784	2.1091920273948404
5000.0	158.9032015822728	104.05223361263683	128.58550872020763	1.5271483952361258	3.6989700043360187	2.201132647462302	2.0172514073273784	2.1091920273948404
10000.0	158.9032015822728	104.05223361263683	128.58550872020763	1.5271483952361258	4.0	2.201132647462302	2.0172514073273784	2.1091920273948404
==> warfarin_(scenario_2).txt <==
dose (mg)	max central concentration (mg l-1)	min central concentration (mg l-1)	mid central concentration (mg l-1)	max/min central ratio	log10(dose (mg))	log10(max central concentration (mg l-1))	log10(min central concentration (mg l-1))	log10(mid central concentration (mg l-1))
1e-06	4.760998800897988e-07	3.1160075639454223e-07	3.851663053219119e-07	1.5279163170161605	-6.0	-6.322301927906596	-6.506401496771049	-6.4143517123388225
5e-06	2.3804994004489947e-06	1.5580037819727113e-06	1.9258315266095593e-06	1.527916317016161	-5.301029995663981	-5.623331923570578	-5.80743149243503	-5.715381708002804
1e-05	4.760998800897989e-06	3.1160075639454225e-06	3.851663053219119e-06	1.527916317016161	-5.0	-5.322301927906596	-5.506401496771049	-5.4143517123388225
5e-05	2.3804994004489946e-05	1.5580037819727113e-05	1.9258315266095593e-05	1.5279163170161607	-4.301029995663981	-4.623331923570578	-4.80743149243503	-4.715381708002804
0.0001	4.760998800897989e-05	3.116007563945423e-05	3.851663053219119e-05	1.5279163170161607	-4.0	-4.322301927906596	-4.506401496771049	-4.4143517123388225
0.001	0.00047609988008979895	0.00031160075639454225	0.0003851663053219119	1.527916317016161	-3.0	-3.322301927906597	-3.5064014967710486	-3.4143517123388225
0.01	0.004760998800897989	0.003116007563945423	0.003851663053219119	1.5279163170161607	-2.0	-2.322301927906597	-2.506401496771048	-2.4143517123388225
0.1	0.0476099880089799	0.031160075639454225	0.03851663053219119	1.5279163170161612	-1.0	-1.3223019279065966	-1.5064014967710484	-1.4143517123388225
1.0	0.47609988008979887	0.3116007563945423	0.3851663053219118	1.5279163170161603	0.0	-0.3223019279065968	-0.5064014967710484	-0.4143517123388226
10.0	4.760998800897989	3.1160075639454226	3.8516630532191183	1.5279163170161607	1.0	0.6776980720934033	0.49359850322895155	0.5856482876611775
25.0	16.932326909492573	11.149306924431269	13.739858429355797	1.518688742202359	1.3979400086720377	1.2287166447309918	1.0472478711285418	1.137982257929767
50.0	28.66925411033986	19.04338999747584	23.36578239563014	1.5054700929897413	1.6989700043360187	1.4574163940285425	1.279744261598254	1.3685803278133983
75.0	40.28915280093153	27.008346539308885	32.987018668299285	1.4917297044561133	1.8750612633917	1.6051881351533583	1.4314979973368558	1.518343066245107
100.0	51.78787097197478	35.045452160494094	42.601987684170105	1.477734421425272	2.0	1.7142280572984725	1.544631667673557	1.6294298624860146
250.0	117.72738881884219	84.8587100899835	99.95095976241996	1.3873341781180153	2.3979400086720375	2.070877511519227	1.928696425909739	1.999786968714483
500.0	147.50021051033062	108.83273073307815	126.69984488365861	1.3552927461876139	2.6989700043360187	2.168792640133909	2.036759526235778	2.1027760831848434
1000.0	147.50021051033062	108.83273073307815	126.69984488365861	1.3552927461876139	3.0	2.168792640133909	2.036759526235778	2.1027760831848434
2500.0	147.50021051033062	108.83273073307815	126.69984488365861	1.3552927461876139	3.3979400086720375	2.168792640133909	2.036759526235778	2.1027760831848434
5000.0	147.50021051033062	108.83273073307815	126.69984488365861	1.3552927461876139	3.6989700043360187	2.168792640133909	2.036759526235778	2.1027760831848434
10000.0	147.50021051033062	108.83273073307815	126.69984488365861	1.3552927461876139	4.0	2.168792640133909	2.036759526235778	2.1027760831848434
==> warfarin_(scenario_3).txt <==
dose (mg)	max central concentration (mg l-1)	min central concentration (mg l-1)	mid central concentration (mg l-1)	max/min central ratio	log10(dose (mg))	log10(max central concentration (mg l-1))	log10(min central concentration (mg l-1))	log10(mid central concentration (mg l-1))
1e-06	5.489105390104323e-07	2.392476370969676e-07	3.623886717819266e-07	2.2943195831353504	-6.0	-6.260498430741183	-6.621152342791728	-6.4408253867664556
5e-06	2.7445526950521624e-06	1.1962381854848383e-06	1.8119433589096328e-06	2.2943195831353504	-5.301029995663981	-5.5615284264051645	-5.922182338455709	-5.741855382430437
1e-05	5.489105390104325e-06	2.3924763709696765e-06	3.623886717819266e-06	2.2943195831353504	-5.0	-5.260498430741183	-5.621152342791728	-5.4408253867664556
5e-05	2.744552695052162e-05	1.1962381854848384e-05	1.811943358909633e-05	2.2943195831353504	-4.301029995663981	-4.5615284264051645	-4.922182338455709	-4.741855382430437
0.0001	5.489105390104324e-05	2.3924763709696767e-05	3.623886717819266e-05	2.2943195831353504	-4.0	-4.260498430741183	-4.621152342791728	-4.4408253867664556
0.001	0.0005489105390104323	0.00023924763709696765	0.00036238867178192664	2.29431958313535	-3.0	-3.2604984307411833	-3.6211523427917283	-3.4408253867664556
0.01	0.005489105390104325	0.002392476370969677	0.003623886717819266	2.2943195831353504	-2.0	-2.2604984307411833	-2.621152342791728	-2.4408253867664556
0.1	0.05489105390104324	0.023924763709696772	0.03623886717819266	2.29431958313535	-1.0	-1.2604984307411833	-1.6211523427917278	-1.4408253867664556
1.0	0.5489105390104324	0.2392476370969677	0.3623886717819265	2.29431958313535	0.0	-0.26049843074118334	-0.6211523427917279	-0.44082538676645566
10.0	5.489105390104323	2.392476370969677	3.623886717819265	2.2943195831353496	1.0	0.7395015692588166	0.37884765720827207	0.5591746132335443
25.0	19.462844122108027	8.586512479361694	12.927410952636723	2.266676275017172	1.3979400086720377	1.2892063043950024	0.9338168054475049	1.1115115549212535
50.0	32.82983672532885	14.727358640788546	21.988560197803963	2.2291734401309484	1.6989700043360187	1.5162687228309226	1.1681248628919807	1.3421967928614515
75.0	45.9557322811379	20.978772963289824	31.04987719601675	2.190582469315749	1.8750612633917	1.6623396907557944	1.3217800829587596	1.492059886857277
100.0	58.83367916979963	27.344270321962217	40.10940073417452	2.151590752909794	2.0	1.7696260078839667	1.4368663387776355	1.6032461733308012
250.0	129.77678051285727	68.14407743699716	94.03998607396927	1.9044469511358904	2.3979400086720375	2.113196996029826	1.8334281162498876	1.9733125561398568
500.0	161.13843009778074	88.64236523483724	119.51439902411659	1.8178489446990962	2.6989700043360187	2.2071991281848313	1.9476413357725952	2.077420231978713
1000.0	161.13843009778074	88.64236523483724	119.51439902411659	1.8178489446990962	3.0	2.2071991281848313	1.9476413357725952	2.077420231978713
2500.0	161.13843009778074	88.64236523483724	119.51439902411659	1.8178489446990962	3.3979400086720375	2.2071991281848313	1.9476413357725952	2.077420231978713
5000.0	161.13843009778074	88.64236523483724	119.51439902411659	1.8178489446990962	3.6989700043360187	2.2071991281848313	1.9476413357725952	2.077420231978713
10000.0	161.13843009778074	88.64236523483724	119.51439902411659	1.8178489446990962	4.0	2.2071991281848313	1.9476413357725952	2.077420231978713
==> warfarin_(scenario_4).txt <==
dose (mg)	max central concentration (mg l-1)	min central concentration (mg l-1)	mid central concentration (mg l-1)	max/min central ratio	log10(dose (mg))	log10(max central concentration (mg l-1))	log10(min central concentration (mg l-1))	log10(mid central concentration (mg l-1))
1e-06	4.635715294975535e-07	2.975118151355094e-07	3.713731374049035e-07	1.5581617465726798	-6.0	-6.333883244325764	-6.526495782384964	-6.430189513355364
5e-06	2.317857647487768e-06	1.4875590756775472e-06	1.856865687024517e-06	1.5581617465726796	-5.301029995663981	-5.634913239989745	-5.827525778048945	-5.731219509019345
1e-05	4.635715294975536e-06	2.9751181513550944e-06	3.7137313740490345e-06	1.5581617465726796	-5.0	-5.333883244325763	-5.526495782384964	-5.430189513355364
5e-05	2.317857647487768e-05	1.4875590756775472e-05	1.856865687024517e-05	1.5581617465726798	-4.301029995663981	-4.634913239989745	-4.827525778048945	-4.731219509019345
0.0001	4.635715294975536e-05	2.9751181513550945e-05	3.713731374049035e-05	1.5581617465726798	-4.0	-4.333883244325763	-4.526495782384964	-4.430189513355364
0.001	0.0004635715294975535	0.00029751181513550936	0.00037137313740490346	1.5581617465726798	-3.0	-3.3338832443257638	-3.5264957823849636	-3.430189513355364
0.01	0.004635715294975536	0.002975118151355094	0.003713731374049035	1.5581617465726798	-2.0	-2.3338832443257638	-2.5264957823849636	-2.430189513355364
0.1	0.04635715294975536	0.02975118151355094	0.03713731374049038	1.55816174657268	-1.0	-1.3338832443257638	-1.5264957823849634	-1.4301895133553635
1.0	0.46357152949755354	0.29751181513550934	0.3713731374049037	1.55816174657268	0.0	-0.33388324432576383	-0.5264957823849635	-0.4301895133553637
10.0	4.635715294975536	2.975118151355094	3.7137313740490367	1.5581617465726798	1.0	0.6661167556742362	0.47350421761503647	0.5698104866446363
25.0	16.50577241195183	10.65362802780255	13.26070735626498	1.5493099973902844	1.3979400086720377	1.2176358525923694	1.027497529290098	1.1225666909412337
50.0	27.96765510437713	18.216068483307808	22.57123657885999	1.5353288295992702	1.6989700043360187	1.4466560552910719	1.2604546503402208	1.3535553528156463
75.0	39.3286214543505	25.86298813243707	31.892878044149242	1.5206526505351863	1.8750612633917	1.5947087237994944	1.4126787005311439	1.503693712165319
100.0	50.58289857063106	33.59553675376322	41.223289874068925	1.5056434115452848	2.0	1.7040037122595146	1.5262815841766189	1.6151426482180669
250.0	115.45259714047401	81.85350213916367	97.21213610969461	1.4104784049946533	2.3979400086720375	2.0624037069464825	1.9130372656315973	1.9877204862890399
500.0	144.78393467491458	105.25407732646455	123.44674744967259	1.3755660431646846	2.6989700043360187	2.1607203749197526	2.022238928508525	2.0914796517141387
1000.0	144.78393467491458	105.25407732646455	123.44674744967259	1.3755660431646846	3.0	2.1607203749197526	2.022238928508525	2.0914796517141387
2500.0	144.78393467491458	105.25407732646455	123.44674744967259	1.3755660431646846	3.3979400086720375	2.1607203749197526	2.022238928508525	2.0914796517141387
5000.0	144.78393467491458	105.25407732646455	123.44674744967259	1.3755660431646846	3.6989700043360187	2.1607203749197526	2.022238928508525	2.0914796517141387
10000.0	144.78393467491458	105.25407732646455	123.44674744967259	1.3755660431646846	4.0	2.1607203749197526	2.022238928508525	2.0914796517141387
==> warfarin_(scenario_5).txt <==
dose (mg)	max central concentration (mg l-1)	min central concentration (mg l-1)	mid central concentration (mg l-1)	max/min central ratio	log10(dose (mg))	log10(max central concentration (mg l-1))	log10(min central concentration (mg l-1))	log10(mid central concentration (mg l-1))
1e-06	4.959214282051664e-07	2.799317635761656e-07	3.725911432021474e-07	1.771579694528781	-6.0	-6.304587125929088	-6.552947819778973	-6.42876747285403
5e-06	2.4796071410258327e-06	1.3996588178808284e-06	1.8629557160107369e-06	1.771579694528781	-5.301029995663981	-5.6056171215930695	-5.853977815442954	-5.7297974685180115
1e-05	4.9592142820516654e-06	2.799317635761657e-06	3.7259114320214746e-06	1.771579694528781	-5.0	-5.304587125929088	-5.552947819778972	-5.42876747285403
5e-05	2.4796071410258323e-05	1.399658817880828e-05	1.8629557160107368e-05	1.7715796945287812	-4.301029995663981	-4.6056171215930695	-4.8539778154429545	-4.7297974685180115
0.0001	4.9592142820516646e-05	2.799317635761656e-05	3.725911432021474e-05	1.7715796945287812	-4.0	-4.304587125929088	-4.552947819778973	-4.42876747285403
0.001	0.0004959214282051665	0.0002799317635761656	0.00037259114320214743	1.7715796945287814	-3.0	-3.3045871259290878	-3.552947819778973	-3.4287674728540303
0.01	0.004959214282051665	0.0027993176357616564	0.0037259114320214743	1.7715796945287812	-2.0	-2.3045871259290878	-2.552947819778973	-2.4287674728540303
0.1	0.049592142820516646	0.02799317635761657	0.037259114320214747	1.7715796945287807	-1.0	-1.304587125929088	-1.5529478197789728	-1.4287674728540303
1.0	0.4959214282051665	0.2799317635761656	0.37259114320214737	1.7715796945287812	0.0	-0.304587125929088	-0.5529478197789728	-0.4287674728540304
10.0	4.959214282051664	2.799317635761656	3.7259114320214723	1.771579694528781	1.0	0.6954128740709119	0.44705218022102716	0.5712325271459695
25.0	17.62975952367864	10.02965185559002	13.297381333189977	1.7577638563648355	1.3979400086720377	1.2462463884052961	1.0012858582626643	1.1237661233339802
50.0	29.82166428236019	17.162471571465645	22.623294752528846	1.7376089544085096	1.6989700043360187	1.4745318768257736	1.2345798308644285	1.354555853845101
75.0	41.864217365247896	24.38739820702873	31.952454358185193	1.7166331975988378	1.8750612633917	1.621842976659056	1.387165469661704	1.50450422316038
100.0	53.75121881465551	31.706474252399378	41.282703828382665	1.695275809816284	2.0	1.7303883163732812	1.5011479513345782	1.6157681338539298
250.0	121.14507425827327	77.71749192289404	97.03139352892832	1.5587877485607113	2.3979400086720375	2.0833057604797913	1.890518776724155	1.9869122686019731
500.0	151.37081802707402	100.25731992681658	123.19104078838004	1.5098231045630188	2.6989700043360187	2.180042157915908	2.0011160908959087	2.0905791244059087
1000.0	151.37081802707402	100.25731992681658	123.19104078838004	1.5098231045630188	3.0	2.180042157915908	2.0011160908959087	2.0905791244059087
2500.0	151.37081802707402	100.25731992681658	123.19104078838004	1.5098231045630188	3.3979400086720375	2.180042157915908	2.0011160908959087	2.0905791244059087
5000.0	151.37081802707402	100.25731992681658	123.19104078838004	1.5098231045630188	3.6989700043360187	2.180042157915908	2.0011160908959087	2.0905791244059087
10000.0	151.37081802707402	100.25731992681658	123.19104078838004	1.5098231045630188	4.0	2.180042157915908	2.0011160908959087	2.0905791244059087
