# Supplementary material for: Oral drug suitability parameters
Source: Medchemcomm. 2018 Feb 5;9(3):460–70. doi: 10.1039/c7md00586e (PMC6072407; doi:10.1039/c7md00586e)
Supplement: Supplementary file 5 [file MD-009-C7MD00586E-s005.txt]

==> chlorpromazine_(scenario_1).txt <==
dose (mg)	max central concentration (mg l-1)	min central concentration (mg l-1)	mid central concentration (mg l-1)	max/min central ratio	log10(dose (mg))	log10(max central concentration (mg l-1))	log10(min central concentration (mg l-1))	log10(mid central concentration (mg l-1))
1e-06	2.4032528115929394e-11	2.006247639650596e-12	6.943716786233445e-12	11.97884430663547	-6.0	-10.61920054092951	-11.697615461198005	-11.158408001063757
5e-06	1.20162640579647e-10	1.0031238198252979e-11	3.471858393116722e-11	11.978844306635475	-5.301029995663981	-9.920230536593492	-10.998645456861986	-10.459437996727738
1e-05	2.40325281159294e-10	2.0062476396505958e-11	6.943716786233445e-11	11.978844306635475	-5.0	-9.61920054092951	-10.697615461198005	-10.158408001063757
5e-05	1.20162640579647e-09	1.0031238198252981e-10	3.4718583931167147e-10	11.978844306635473	-4.301029995663981	-8.920230536593492	-9.998645456861986	-9.45943799672774
0.0001	2.40325281159294e-09	2.0062476396505962e-10	6.94371678623343e-10	11.978844306635473	-4.0	-8.61920054092951	-9.697615461198005	-9.158408001063759
0.001	2.4032528115929392e-08	2.006247639650596e-09	6.94371678623343e-09	11.97884430663547	-3.0	-7.61920054092951	-8.697615461198005	-8.158408001063759
0.01	2.4032528115929393e-07	2.0062476396505957e-08	6.94371678623343e-08	11.978844306635473	-2.0	-6.61920054092951	-7.697615461198006	-7.1584080010637585
0.1	2.40325281159294e-06	2.006247639650596e-07	6.94371678623343e-07	11.978844306635473	-1.0	-5.61920054092951	-6.697615461198006	-6.1584080010637585
1.0	2.4032528115929392e-05	2.0062476396505955e-06	6.943716786233431e-06	11.978844306635473	0.0	-4.61920054092951	-5.697615461198006	-5.1584080010637585
10.0	0.0002403252811592939	2.0062476396505963e-05	6.94371678623343e-05	11.978844306635468	1.0	-3.6192005409295107	-4.697615461198006	-4.1584080010637585
25.0	0.0006008132028982348	5.01561909912649e-05	0.0001735929196558358	11.97884430663547	1.3979400086720377	-3.2212605322574728	-4.299675452525968	-3.7604679923917206
50.0	0.0012016264057964697	0.0001003123819825298	0.00034718583931167167	11.97884430663547	1.6989700043360187	-2.9202305365934915	-3.9986454568619867	-3.4594379967277393
75.0	0.0022186909270042023	0.00030098760848039135	0.0008171893758952925	7.371369666033095	1.8750612633917	-2.653903192605963	-3.521451383739596	-3.087677288172779
100.0	0.0022759637717968237	0.0003520601305882885	0.0008951402698532805	6.464701833728556	2.0	-2.642834655209282	-3.45338315427062	-3.048108904739951
250.0	0.003180368637147001	0.0006641055220152445	0.0014533067033401523	4.788950749116036	2.3979400086720375	-2.497522537940106	-3.1777629086020243	-2.837642723271065
500.0	0.004370191089669599	0.0012061917813460878	0.002295928695598226	3.623131211184797	2.6989700043360187	-2.359499572783663	-2.918583635016287	-2.639041603899975
1000.0	0.006888138441110762	0.002378202088219741	0.004047392398149243	2.8963638015586137	3.0	-2.1618981328078473	-2.623751243884852	-2.3928246883463498
2500.0	0.009784580977265636	0.003988720001078846	0.006247235696385646	2.453062880979151	3.3979400086720375	-2.009457768182565	-2.3991664490886024	-2.204312108635584
5000.0	0.009784580977265636	0.003988720001078846	0.006247235696385646	2.453062880979151	3.6989700043360187	-2.009457768182565	-2.3991664490886024	-2.204312108635584
10000.0	0.009784580977265636	0.003988720001078846	0.006247235696385646	2.453062880979151	4.0	-2.009457768182565	-2.3991664490886024	-2.204312108635584
==> chlorpromazine_(scenario_2).txt <==
dose (mg)	max central concentration (mg l-1)	min central concentration (mg l-1)	mid central concentration (mg l-1)	max/min central ratio	log10(dose (mg))	log10(max central concentration (mg l-1))	log10(min central concentration (mg l-1))	log10(mid central concentration (mg l-1))
1e-06	8.472177109797215e-12	1.989740542727131e-12	4.105780593325507e-12	4.257930583343937	-6.0	-11.072004973934137	-11.701203550830611	-11.386604262382372
5e-06	4.236088554898608e-11	9.948702713635658e-12	2.0528902966627533e-11	4.257930583343937	-5.301029995663981	-10.373034969598118	-11.002233546494592	-10.687634258046353
1e-05	8.472177109797216e-11	1.9897405427271316e-11	4.105780593325507e-11	4.257930583343937	-5.0	-10.072004973934137	-10.701203550830611	-10.386604262382372
5e-05	4.2360885548986077e-10	9.948702713635657e-11	2.0528902966627534e-10	4.257930583343937	-4.301029995663981	-9.373034969598118	-10.002233546494592	-9.687634258046353
0.0001	8.472177109797215e-10	1.9897405427271314e-10	4.1057805933254986e-10	4.257930583343937	-4.0	-9.072004973934137	-9.701203550830611	-9.386604262382374
0.001	8.472177109797215e-09	1.989740542727131e-09	4.105780593325499e-09	4.257930583343937	-3.0	-8.072004973934137	-8.701203550830611	-8.386604262382374
0.01	8.472177109797216e-08	1.9897405427271314e-08	4.105780593325499e-08	4.257930583343937	-2.0	-7.072004973934137	-7.70120355083061	-7.386604262382374
0.1	8.472177109797216e-07	1.989740542727131e-07	4.1057805933254986e-07	4.257930583343938	-1.0	-6.072004973934137	-6.70120355083061	-6.386604262382374
1.0	8.472177109797215e-06	1.9897405427271313e-06	4.1057805933254995e-06	4.257930583343937	0.0	-5.072004973934137	-5.70120355083061	-5.386604262382374
10.0	8.472177109797214e-05	1.989740542727131e-05	4.105780593325499e-05	4.257930583343937	1.0	-4.072004973934137	-4.70120355083061	-4.386604262382374
25.0	0.00021180442774493038	4.9743513568178274e-05	0.00010264451483313744	4.257930583343938	1.3979400086720377	-3.6740649652620987	-4.3032635421585725	-3.988664253710336
50.0	0.00042360885548986077	9.948702713635655e-05	0.0002052890296662749	4.257930583343938	1.6989700043360187	-3.3730349695981174	-4.002233546494591	-3.6876342580463546
75.0	0.0012689805943841956	0.00029851118309795753	0.0006154712816679391	4.251032008967567	1.8750612633917	-2.8965450192104973	-3.525039394294216	-3.2107922067523567
100.0	0.0014766499262874949	0.00034916353308737333	0.000718047564856083	4.229106955215691	2.0	-2.8307224519472767	-3.456971120653556	-3.1438467863004163
250.0	0.0026403657469813383	0.0006586420878790519	0.0013187327281735752	4.008802042219621	2.3979400086720375	-2.578335909912834	-3.181350520891638	-2.879843215402236
500.0	0.004308053466957443	0.0011962712549696082	0.002270154295944078	3.6012346272308378	2.6989700043360187	-2.365718915341445	-2.922170332739441	-2.6439446240404427
1000.0	0.007016335710736481	0.0023586637507385295	0.004068067932560418	2.974707907619122	3.0	-2.1538896394492664	-2.627333967383736	-2.390611803416501
2500.0	0.009844197615221978	0.003956089417228669	0.006240554943808071	2.48836580193328	3.3979400086720375	-2.0068196767308137	-2.402733900853895	-2.2047767887923544
5000.0	0.009844197615221978	0.003956089417228669	0.006240554943808071	2.48836580193328	3.6989700043360187	-2.0068196767308137	-2.402733900853895	-2.2047767887923544
10000.0	0.009844197615221978	0.003956089417228669	0.006240554943808071	2.48836580193328	4.0	-2.0068196767308137	-2.402733900853895	-2.2047767887923544
==> chlorpromazine_(scenario_3).txt <==
dose (mg)	max central concentration (mg l-1)	min central concentration (mg l-1)	mid central concentration (mg l-1)	max/min central ratio	log10(dose (mg))	log10(max central concentration (mg l-1))	log10(min central concentration (mg l-1))	log10(mid central concentration (mg l-1))
1e-06	8.507257409984084e-11	1.4283515643616356e-12	1.1023318207317567e-11	59.5599684436666	-6.0	-10.070210426247128	-11.845164885227451	-10.957687655737288
5e-06	4.253628704992042e-10	7.141757821808178e-12	5.511659103658783e-11	59.5599684436666	-5.301029995663981	-9.371240421911109	-11.14619488089143	-10.25871765140127
1e-05	8.507257409984084e-10	1.4283515643616356e-11	1.1023318207317567e-10	59.5599684436666	-5.0	-9.070210426247128	-10.845164885227451	-9.957687655737288
5e-05	4.253628704992043e-09	7.14175782180818e-11	5.511659103658783e-10	59.5599684436666	-4.301029995663981	-8.371240421911109	-10.14619488089143	-9.25871765140127
0.0001	8.507257409984086e-09	1.428351564361636e-10	1.1023318207317567e-09	59.5599684436666	-4.0	-8.070210426247128	-9.84516488522745	-8.957687655737288
0.001	8.507257409984083e-08	1.4283515643616357e-09	1.1023318207317567e-08	59.55996844366659	-3.0	-7.070210426247129	-8.84516488522745	-7.957687655737289
0.01	8.507257409984085e-07	1.4283515643616359e-08	1.1023318207317567e-07	59.5599684436666	-2.0	-6.070210426247129	-7.84516488522745	-6.957687655737289
0.1	8.507257409984085e-06	1.4283515643616358e-07	1.1023318207317567e-06	59.5599684436666	-1.0	-5.070210426247129	-6.84516488522745	-5.957687655737289
1.0	8.507257409984083e-05	1.4283515643616356e-06	1.1023318207317556e-05	59.55996844366659	0.0	-4.070210426247129	-5.84516488522745	-4.957687655737289
10.0	0.0008507257409984083	1.428351564361636e-05	0.00011023318207317555	59.559968443666584	1.0	-3.0702104262471286	-4.84516488522745	-3.9576876557372893
25.0	0.0021268143524960214	3.570878910904089e-05	0.0002755829551829391	59.55996844366661	1.3979400086720377	-2.6722704175750907	-4.4472248765554125	-3.5597476470652514
50.0	0.004253628704992043	7.141757821808178e-05	0.000551165910365878	59.55996844366661	1.6989700043360187	-2.3712404219111094	-4.146194880891431	-3.2587176514012706
75.0	0.00987274758011397	0.00021391162799172677	0.001453236218793614	46.15339368318868	1.8750612633917	-2.005561966598343	-3.669765607034902	-2.837663786816622
100.0	0.009908641005564506	0.00024997775603906997	0.0015738296743827553	39.63809085483529	2.0	-2.0039859059845906	-3.6020986347651043	-2.8030422703748474
250.0	0.010419629931194626	0.0004685425189947503	0.002209533809416599	22.23838714477772	2.3979400086720375	-1.9821477053833418	-3.3292509919119317	-2.655699348647637
500.0	0.010988341327258882	0.0008412106484658771	0.0030403140846741224	13.062532372002675	2.6989700043360187	-1.959067858694257	-3.0750952384337658	-2.5170815485640112
1000.0	0.012177862700148737	0.0016191068934816016	0.004440412305820631	7.521345717923792	3.0	-1.9144289267262253	-2.7907244781664873	-2.352576702446356
2500.0	0.013594996742167163	0.0026344047224603037	0.005984540384975075	5.160557383707779	3.3979400086720375	-1.8666208921484924	-2.579317503774811	-2.2229691979616515
5000.0	0.013594996742167163	0.0026344047224603037	0.005984540384975075	5.160557383707779	3.6989700043360187	-1.8666208921484924	-2.579317503774811	-2.2229691979616515
10000.0	0.013594996742167163	0.0026344047224603037	0.005984540384975075	5.160557383707779	4.0	-1.8666208921484924	-2.579317503774811	-2.2229691979616515
==> chlorpromazine_(scenario_4).txt <==
dose (mg)	max central concentration (mg l-1)	min central concentration (mg l-1)	mid central concentration (mg l-1)	max/min central ratio	log10(dose (mg))	log10(max central concentration (mg l-1))	log10(min central concentration (mg l-1))	log10(mid central concentration (mg l-1))
1e-06	8.924954277223823e-12	1.4194203486261504e-12	3.559250161431416e-12	6.287745758937612	-6.0	-11.049394000112157	-11.847888973073099	-11.448641486592626
5e-06	4.4624771386119126e-11	7.097101743130751e-12	1.7796250807157077e-11	6.287745758937613	-5.301029995663981	-10.350423995776138	-11.14891896873708	-10.749671482256607
1e-05	8.924954277223825e-11	1.4194203486261502e-11	3.559250161431416e-11	6.287745758937613	-5.0	-10.049394000112157	-10.847888973073099	-10.448641486592626
5e-05	4.462477138611913e-10	7.097101743130751e-11	1.7796250807157004e-10	6.287745758937614	-4.301029995663981	-9.350423995776138	-10.14891896873708	-9.749671482256609
0.0001	8.924954277223826e-10	1.4194203486261501e-10	3.5592501614314014e-10	6.287745758937614	-4.0	-9.049394000112157	-9.847888973073099	-9.448641486592628
0.001	8.924954277223824e-09	1.4194203486261504e-09	3.5592501614314017e-09	6.2877457589376125	-3.0	-8.049394000112157	-8.847888973073099	-8.448641486592628
0.01	8.924954277223826e-08	1.4194203486261504e-08	3.5592501614314016e-08	6.287745758937613	-2.0	-7.049394000112156	-7.8478889730731	-7.448641486592629
0.1	8.924954277223825e-07	1.4194203486261508e-07	3.5592501614314016e-07	6.287745758937611	-1.0	-6.049394000112156	-6.847888973073099	-6.448641486592629
1.0	8.924954277223824e-06	1.4194203486261505e-06	3.559250161431409e-06	6.287745758937612	0.0	-5.049394000112156	-5.8478889730731	-5.448641486592628
10.0	8.924954277223822e-05	1.4194203486261502e-05	3.559250161431405e-05	6.287745758937612	1.0	-4.049394000112156	-4.8478889730731	-4.448641486592628
25.0	0.0002231238569305956	3.548550871565376e-05	8.89812540357852e-05	6.287745758937612	1.3979400086720377	-3.6514539914401185	-4.449948964401061	-4.05070147792059
50.0	0.0004462477138611912	7.097101743130752e-05	0.00017796250807157024	6.287745758937612	1.6989700043360187	-3.3504239957761377	-4.148918968737081	-3.749671482256609
75.0	0.0013219205679105032	0.00021302392420538435	0.0005306606324800303	6.20550284594321	1.8750612633917	-2.8787946401261473	-3.6715716192518064	-3.2751831296889766
100.0	0.0015403080135354182	0.0002492197565485681	0.0006195766200746324	6.180521299222287	2.0	-2.812392425135536	-3.6034175325589133	-3.2079049788472247
250.0	0.002808397649510682	0.000470850941159878	0.001149928987556751	5.964515314746047	2.3979400086720375	-2.5515413991201172	-3.3271165571543686	-2.939328978137243
500.0	0.004779655419930613	0.0008583809471269794	0.0020255283622553004	5.568221703811377	2.6989700043360187	-2.320603411885144	-3.066319930661687	-2.6934616712734156
1000.0	0.008056329502806062	0.0017122447724114097	0.0037140824002710932	4.705127229829455	3.0	-2.093862779504588	-2.766434151043802	-2.430148465274195
2500.0	0.011317172344708366	0.0029381289762873413	0.005766395060661852	3.851829663042531	3.3979400086720375	-1.9462620703644111	-2.531929143719199	-2.239095607041805
5000.0	0.011317172344708366	0.0029381289762873413	0.005766395060661852	3.851829663042531	3.6989700043360187	-1.9462620703644111	-2.531929143719199	-2.239095607041805
10000.0	0.011317172344708366	0.0029381289762873413	0.005766395060661852	3.851829663042531	4.0	-1.9462620703644111	-2.531929143719199	-2.239095607041805
==> chlorpromazine_(scenario_5).txt <==
dose (mg)	max central concentration (mg l-1)	min central concentration (mg l-1)	mid central concentration (mg l-1)	max/min central ratio	log10(dose (mg))	log10(max central concentration (mg l-1))	log10(min central concentration (mg l-1))	log10(mid central concentration (mg l-1))
1e-06	1.394657595224881e-11	1.6185695888772947e-12	4.751158143576936e-12	8.616605704251937	-6.0	-10.855532403685915	-11.790868623777184	-11.323200513731548
5e-06	6.973287976124406e-11	8.092847944386475e-12	2.3755790717884676e-11	8.616605704251937	-5.301029995663981	-10.156562399349896	-11.091898619441166	-10.62423050939553
1e-05	1.3946575952248812e-10	1.618569588877295e-11	4.751158143576936e-11	8.616605704251937	-5.0	-9.855532403685915	-10.790868623777184	-10.323200513731548
5e-05	6.973287976124405e-10	8.092847944386476e-11	2.375579071788463e-10	8.616605704251935	-4.301029995663981	-9.156562399349896	-10.091898619441166	-9.624230509395531
0.0001	1.394657595224881e-09	1.6185695888772952e-10	4.751158143576916e-10	8.616605704251935	-4.0	-8.855532403685915	-9.790868623777184	-9.32320051373155
0.001	1.394657595224881e-08	1.6185695888772952e-09	4.751158143576917e-09	8.616605704251935	-3.0	-7.855532403685915	-8.790868623777184	-8.32320051373155
0.01	1.394657595224881e-07	1.618569588877295e-08	4.751158143576917e-08	8.616605704251937	-2.0	-6.855532403685915	-7.790868623777183	-7.323200513731551
0.1	1.394657595224881e-06	1.6185695888772957e-07	4.751158143576926e-07	8.616605704251933	-1.0	-5.855532403685915	-6.790868623777183	-6.32320051373155
1.0	1.3946575952248811e-05	1.6185695888772952e-06	4.751158143576927e-06	8.616605704251935	0.0	-4.855532403685915	-5.790868623777183	-5.32320051373155
10.0	0.00013946575952248808	1.618569588877295e-05	4.751158143576926e-05	8.616605704251933	1.0	-3.855532403685915	-4.790868623777183	-4.32320051373155
25.0	0.00034866439880622025	4.046423972193237e-05	0.00011877895358942313	8.616605704251937	1.3979400086720377	-3.4575923950138776	-4.392928615105146	-3.9252605050595117
50.0	0.0006973287976124405	8.092847944386474e-05	0.00023755790717884615	8.616605704251937	1.6989700043360187	-3.1565623993498964	-4.091898619441165	-3.624230509395531
75.0	0.00209990321289973	0.000242552683485445	0.0007136786106844852	8.657513834621172	1.8750612633917	-2.6778007219671536	-3.615193916187478	-3.146497319077316
100.0	0.0024478780047466585	0.0002835421246165922	0.0008331125555818325	8.633207528005576	2.0	-2.611210229984628	-3.547382410741075	-3.0792963203628516
250.0	0.004295906517331518	0.0005326782249155953	0.0015127246471369105	8.064730857005125	2.3979400086720375	-2.3669451778319663	-3.2735350561573275	-2.820240116994647
500.0	0.006698259949577215	0.0009603706235190643	0.002536298894899464	6.974661433346361	2.6989700043360187	-2.1740380021415846	-3.0175611329118577	-2.595799567526721
1000.0	0.009760956536503726	0.0018648778813969691	0.004266496448633582	5.23409958039282	3.0	-2.010507621045406	-2.7293496020171526	-2.369928611531279
2500.0	0.012229965366095462	0.003069990765860003	0.006127469358609696	3.983714056113604	3.3979400086720375	-1.9125747728357445	-2.5128629308231645	-2.2127188518294543
5000.0	0.012229965366095462	0.003069990765860003	0.006127469358609696	3.983714056113604	3.6989700043360187	-1.9125747728357445	-2.5128629308231645	-2.2127188518294543
10000.0	0.012229965366095462	0.003069990765860003	0.006127469358609696	3.983714056113604	4.0	-1.9125747728357445	-2.5128629308231645	-2.2127188518294543
==> diazepam_(scenario_1).txt <==
dose (mg)	max central concentration (mg l-1)	min central concentration (mg l-1)	mid central concentration (mg l-1)	max/min central ratio	log10(dose (mg))	log10(max central concentration (mg l-1))	log10(min central concentration (mg l-1))	log10(mid central concentration (mg l-1))
1e-06	2.5667771616235213e-09	5.427520520189895e-10	1.180306558291804e-09	4.7291892348915825	-6.0	-8.590611833579462	-9.265398525904239	-8.92800517974185
5e-06	1.2833885808117609e-08	2.7137602600949478e-09	5.901532791459018e-09	4.7291892348915825	-5.301029995663981	-7.891641829243444	-8.56642852156822	-8.229035175405832
1e-05	2.5667771616235218e-08	5.4275205201898956e-09	1.1803065582918038e-08	4.7291892348915825	-5.0	-7.590611833579462	-8.265398525904239	-7.928005179741851
5e-05	1.283388580811761e-07	2.713760260094947e-08	5.901532791459019e-08	4.729189234891584	-4.301029995663981	-6.891641829243444	-7.566428521568221	-7.229035175405833
0.0001	2.566777161623522e-07	5.427520520189894e-08	1.1803065582918038e-07	4.729189234891584	-4.0	-6.590611833579462	-7.2653985259042395	-6.928005179741851
0.001	2.566777161623521e-06	5.427520520189895e-07	1.180306558291804e-06	4.7291892348915825	-3.0	-5.590611833579462	-6.2653985259042395	-5.928005179741851
0.01	2.5667771616235215e-05	5.4275205201898955e-06	1.1803065582918038e-05	4.7291892348915825	-2.0	-4.590611833579462	-5.2653985259042395	-4.928005179741851
0.1	0.00025667771616235215	5.427520520189896e-05	0.00011803065582918038	4.729189234891582	-1.0	-3.590611833579463	-4.2653985259042395	-3.928005179741851
1.0	0.002566777161623521	0.0005427520520189895	0.0011803065582918037	4.7291892348915825	0.0	-2.590611833579463	-3.2653985259042395	-2.928005179741851
10.0	0.02914643425137986	0.007387058455325251	0.014673323194806182	3.945607636334394	1.0	-1.5354145688525473	-2.13152846430313	-1.8334715165778388
25.0	0.04304834667901647	0.01562551064987814	0.025935543169415556	2.755004149534927	1.3979400086720377	-1.3660435234662645	-1.8061657807806615	-1.586104652123463
50.0	0.06017110980500002	0.029543759054530352	0.04216255175060695	2.036677516017487	1.6989700043360187	-1.220611978241723	-1.5295342472510192	-1.3750731127463711
75.0	0.07694541944078016	0.043699841111011474	0.057987089975116236	1.7607711489228155	1.8750612633917	-1.1138172286044825	-1.359520142085331	-1.236668685344907
100.0	0.09433996794148862	0.05809373482163821	0.07403081169806726	1.62392671483655	2.0	-1.0253042756717983	-1.2358707020176944	-1.1305874888447462
250.0	0.107070141899341	0.06905679567117806	0.08598791142728629	1.5504649594395878	2.3979400086720375	-0.9703316217567315	-1.1607935773710367	-1.0655625995638842
500.0	0.107070141899341	0.06905679567117806	0.08598791142728629	1.5504649594395878	2.6989700043360187	-0.9703316217567315	-1.1607935773710367	-1.0655625995638842
1000.0	0.107070141899341	0.06905679567117806	0.08598791142728629	1.5504649594395878	3.0	-0.9703316217567315	-1.1607935773710367	-1.0655625995638842
2500.0	0.107070141899341	0.06905679567117806	0.08598791142728629	1.5504649594395878	3.3979400086720375	-0.9703316217567315	-1.1607935773710367	-1.0655625995638842
5000.0	0.107070141899341	0.06905679567117806	0.08598791142728629	1.5504649594395878	3.6989700043360187	-0.9703316217567315	-1.1607935773710367	-1.0655625995638842
10000.0	0.107070141899341	0.06905679567117806	0.08598791142728629	1.5504649594395878	4.0	-0.9703316217567315	-1.1607935773710367	-1.0655625995638842
==> diazepam_(scenario_2).txt <==
dose (mg)	max central concentration (mg l-1)	min central concentration (mg l-1)	mid central concentration (mg l-1)	max/min central ratio	log10(dose (mg))	log10(max central concentration (mg l-1))	log10(min central concentration (mg l-1))	log10(mid central concentration (mg l-1))
1e-06	8.958047645315922e-10	5.492438606721773e-10	7.014379995978703e-10	1.6309782023512938	-6.0	-9.047786631995956	-9.260234788829113	-9.154010710412535
5e-06	4.479023822657962e-09	2.7462193033608868e-09	3.5071899979893503e-09	1.630978202351294	-5.301029995663981	-8.348816627659938	-8.561264784493094	-8.455040706076517
1e-05	8.958047645315924e-09	5.4924386067217735e-09	7.014379995978702e-09	1.630978202351294	-5.0	-8.047786631995956	-8.260234788829113	-8.154010710412535
5e-05	4.4790238226579615e-08	2.7462193033608868e-08	3.507189997989351e-08	1.6309782023512938	-4.301029995663981	-7.348816627659938	-7.561264784493095	-7.455040706076517
0.0001	8.958047645315923e-08	5.4924386067217735e-08	7.014379995978703e-08	1.6309782023512938	-4.0	-7.047786631995956	-7.260234788829114	-7.1540107104125354
0.001	8.958047645315924e-07	5.492438606721773e-07	7.014379995978702e-07	1.630978202351294	-3.0	-6.047786631995956	-6.260234788829114	-6.1540107104125354
0.01	8.958047645315923e-06	5.492438606721774e-06	7.014379995978702e-06	1.6309782023512935	-2.0	-5.047786631995956	-5.260234788829114	-5.1540107104125354
0.1	8.958047645315924e-05	5.4924386067217716e-05	7.014379995978702e-05	1.6309782023512946	-1.0	-4.047786631995956	-4.260234788829114	-4.1540107104125354
1.0	0.0008958047645315923	0.0005492438606721773	0.0007014379995978709	1.6309782023512938	0.0	-3.0477866319959563	-3.260234788829113	-3.1540107104125346
10.0	0.01209771575999276	0.0074797720153643	0.009512526257068912	1.6173909759739575	1.0	-1.9172966236075446	-2.1261116392983976	-2.0217041314529713
25.0	0.025230059636949183	0.015840914086934273	0.01999167844672228	1.5927148836542937	1.3979400086720377	-1.5980817229280322	-1.8002197614171358	-1.699150742172584
50.0	0.04623898412552218	0.03002040544923095	0.037257389213533595	1.5402518198403183	1.6989700043360187	-1.3349917159700202	-1.5225834465639474	-1.4287875812669837
75.0	0.06623711350623888	0.04452307825284086	0.054305434238946806	1.4877029195979397	1.8750612633917	-1.178898601579859	-1.3514148168888303	-1.2651567092343445
100.0	0.08537787203613187	0.05936877431030332	0.07119536232091996	1.4380938974735533	2.0	-1.0686546737822766	-1.226441917147154	-1.1475482954647154
250.0	0.09981131304467143	0.07075328023565194	0.08403557462490525	1.4106952032787508	2.3979400086720375	-1.0008202311132044	-1.1502534207475679	-1.0755368259303861
500.0	0.09981131304467143	0.07075328023565194	0.08403557462490525	1.4106952032787508	2.6989700043360187	-1.0008202311132044	-1.1502534207475679	-1.0755368259303861
1000.0	0.09981131304467143	0.07075328023565194	0.08403557462490525	1.4106952032787508	3.0	-1.0008202311132044	-1.1502534207475679	-1.0755368259303861
2500.0	0.09981131304467143	0.07075328023565194	0.08403557462490525	1.4106952032787508	3.3979400086720375	-1.0008202311132044	-1.1502534207475679	-1.0755368259303861
5000.0	0.09981131304467143	0.07075328023565194	0.08403557462490525	1.4106952032787508	3.6989700043360187	-1.0008202311132044	-1.1502534207475679	-1.0755368259303861
10000.0	0.09981131304467143	0.07075328023565194	0.08403557462490525	1.4106952032787508	4.0	-1.0008202311132044	-1.1502534207475679	-1.0755368259303861
==> diazepam_(scenario_3).txt <==
dose (mg)	max central concentration (mg l-1)	min central concentration (mg l-1)	mid central concentration (mg l-1)	max/min central ratio	log10(dose (mg))	log10(max central concentration (mg l-1))	log10(min central concentration (mg l-1))	log10(mid central concentration (mg l-1))
1e-06	3.6737626251596867e-09	2.654449371754299e-10	9.875128805402782e-10	13.840017685972041	-6.0	-8.434888908431338	-9.576025553531496	-9.005457230981417
5e-06	1.8368813125798442e-08	1.3272246858771493e-09	4.93756440270139e-09	13.840017685972047	-5.301029995663981	-7.735918904095319	-8.877055549195477	-8.306487226645398
1e-05	3.6737626251596884e-08	2.6544493717542987e-09	9.875128805402782e-09	13.840017685972047	-5.0	-7.434888908431338	-8.576025553531496	-8.005457230981417
5e-05	1.8368813125798434e-07	1.3272246858771494e-08	4.93756440270139e-08	13.840017685972041	-4.301029995663981	-6.735918904095319	-7.877055549195477	-7.306487226645398
0.0001	3.673762625159687e-07	2.6544493717542988e-08	9.875128805402782e-08	13.840017685972041	-4.0	-6.434888908431338	-7.576025553531496	-7.005457230981417
0.001	3.6737626251596875e-06	2.654449371754299e-07	9.875128805402762e-07	13.840017685972043	-3.0	-5.434888908431338	-6.576025553531496	-6.005457230981418
0.01	3.6737626251596876e-05	2.654449371754298e-06	9.875128805402762e-06	13.840017685972049	-2.0	-4.434888908431338	-5.576025553531496	-5.005457230981418
0.1	0.00036737626251596875	2.6544493717542986e-05	9.875128805402771e-05	13.840017685972045	-1.0	-3.434888908431338	-4.576025553531496	-4.005457230981417
1.0	0.0036737626251596876	0.00026544493717542986	0.000987512880540277	13.840017685972045	0.0	-2.434888908431338	-3.576025553531496	-3.005457230981417
10.0	0.04746037199689418	0.0036087791814473466	0.013087169380967692	13.151364938283532	1.0	-1.3236688620823274	-2.4426396912884822	-1.8831542766854048
25.0	0.08529740538195821	0.007616755704391506	0.025489007415213816	11.198653165780183	1.3979400086720377	-1.0690641792127376	-2.1182299735041785	-1.593647076358458
50.0	0.12460283299096983	0.014347605455642492	0.04228181980957949	8.68457342071441	1.6989700043360187	-0.9044720833722053	-1.843220574482359	-1.3738463289272822
75.0	0.14537096626010332	0.021143835927531596	0.05544095831810951	6.8753355237123435	1.8750612633917	-0.8375223228587362	-1.6748162199124852	-1.2561692713856107
100.0	0.16029584252079454	0.02800729868607126	0.06700338453850921	5.723359625557667	2.0	-0.79507774148673	-1.5527287770138987	-1.1739032592503142
250.0	0.16856090554331776	0.03320817755458095	0.07481711355060047	5.07588545822098	2.3979400086720375	-0.7732431442757888	-1.478754957575556	-1.1259990509256725
500.0	0.16856090554331776	0.03320817755458095	0.07481711355060047	5.07588545822098	2.6989700043360187	-0.7732431442757888	-1.478754957575556	-1.1259990509256725
1000.0	0.16856090554331776	0.03320817755458095	0.07481711355060047	5.07588545822098	3.0	-0.7732431442757888	-1.478754957575556	-1.1259990509256725
2500.0	0.16856090554331776	0.03320817755458095	0.07481711355060047	5.07588545822098	3.3979400086720375	-0.7732431442757888	-1.478754957575556	-1.1259990509256725
5000.0	0.16856090554331776	0.03320817755458095	0.07481711355060047	5.07588545822098	3.6989700043360187	-0.7732431442757888	-1.478754957575556	-1.1259990509256725
10000.0	0.16856090554331776	0.03320817755458095	0.07481711355060047	5.07588545822098	4.0	-0.7732431442757888	-1.478754957575556	-1.1259990509256725
==> diazepam_(scenario_4).txt <==
dose (mg)	max central concentration (mg l-1)	min central concentration (mg l-1)	mid central concentration (mg l-1)	max/min central ratio	log10(dose (mg))	log10(max central concentration (mg l-1))	log10(min central concentration (mg l-1))	log10(mid central concentration (mg l-1))
1e-06	8.556074972785532e-10	4.992938015145412e-10	6.536050182798103e-10	1.7136353279034946	-6.0	-9.067725418569374	-9.301643825462495	-9.184684622015935
5e-06	4.2780374863927655e-09	2.4964690075727072e-09	3.2680250913990513e-09	1.7136353279034937	-5.301029995663981	-8.368755414233355	-8.602673821126476	-8.485714617679916
1e-05	8.556074972785531e-09	4.9929380151454145e-09	6.536050182798103e-09	1.7136353279034937	-5.0	-8.067725418569374	-8.301643825462495	-8.184684622015935
5e-05	4.2780374863927665e-08	2.4964690075727074e-08	3.2680250913990577e-08	1.713635327903494	-4.301029995663981	-7.368755414233355	-7.602673821126477	-7.485714617679916
0.0001	8.556074972785533e-08	4.992938015145415e-08	6.536050182798103e-08	1.713635327903494	-4.0	-7.067725418569374	-7.301643825462496	-7.1846846220159355
0.001	8.556074972785532e-07	4.992938015145414e-07	6.536050182798117e-07	1.7136353279034942	-3.0	-6.067725418569374	-6.301643825462496	-6.184684622015935
0.01	8.55607497278553e-06	4.992938015145416e-06	6.536050182798103e-06	1.713635327903493	-2.0	-5.067725418569374	-5.301643825462496	-5.1846846220159355
0.1	8.556074972785532e-05	4.992938015145414e-05	6.536050182798104e-05	1.713635327903494	-1.0	-4.067725418569374	-4.301643825462496	-4.1846846220159355
1.0	0.0008556074972785531	0.0004992938015145415	0.0006536050182798107	1.7136353279034933	0.0	-3.0677254185693745	-3.3016438254624956	-3.184684622015935
10.0	0.011581398841472848	0.00681324907171324	0.008882958679730851	1.6998349421211785	1.0	-1.9362389818484178	-2.1666457342818792	-2.0514423580651484
25.0	0.02416673780313072	0.01448657042841536	0.01871077628560881	1.6682166370949845	1.3979400086720377	-1.6167819697709447	-1.8390344178626523	-1.7279081938167986
50.0	0.044581983873921205	0.027638830762955015	0.03510261966531982	1.6130198942306744	1.6989700043360187	-1.3508406095586423	-1.558480333365039	-1.4546604714618407
75.0	0.06431261797125475	0.041264725551191254	0.05151545913667507	1.5585373975520875	1.8750612633917	-1.1917038112487033	-1.3844210390073086	-1.288062425128006
100.0	0.08314747627464888	0.055383593793695854	0.06786019489336967	1.5013015692765195	2.0	-1.0801509281236847	-1.2566188666812392	-1.1683848974024622
250.0	0.0975611463346044	0.06631724287258864	0.08043622465282742	1.4711279014123493	2.3979400086720375	-1.0107231054076278	-1.1783735377972169	-1.0945483216024223
500.0	0.0975611463346044	0.06631724287258864	0.08043622465282742	1.4711279014123493	2.6989700043360187	-1.0107231054076278	-1.1783735377972169	-1.0945483216024223
1000.0	0.0975611463346044	0.06631724287258864	0.08043622465282742	1.4711279014123493	3.0	-1.0107231054076278	-1.1783735377972169	-1.0945483216024223
2500.0	0.0975611463346044	0.06631724287258864	0.08043622465282742	1.4711279014123493	3.3979400086720375	-1.0107231054076278	-1.1783735377972169	-1.0945483216024223
5000.0	0.0975611463346044	0.06631724287258864	0.08043622465282742	1.4711279014123493	3.6989700043360187	-1.0107231054076278	-1.1783735377972169	-1.0945483216024223
10000.0	0.0975611463346044	0.06631724287258864	0.08043622465282742	1.4711279014123493	4.0	-1.0107231054076278	-1.1783735377972169	-1.0945483216024223
==> diazepam_(scenario_5).txt <==
dose (mg)	max central concentration (mg l-1)	min central concentration (mg l-1)	mid central concentration (mg l-1)	max/min central ratio	log10(dose (mg))	log10(max central concentration (mg l-1))	log10(min central concentration (mg l-1))	log10(mid central concentration (mg l-1))
1e-06	1.0642548713559388e-09	4.2802756044260367e-10	6.749299343455135e-10	2.4864166930172478	-6.0	-8.972954353273765	-9.368528266120512	-9.170741309697139
5e-06	5.321274356779694e-09	2.1401378022130193e-09	3.374649671727567e-09	2.486416693017247	-5.301029995663981	-8.273984348937747	-8.669558261784491	-8.47177130536112
1e-05	1.0642548713559388e-08	4.280275604426039e-09	6.7492993434551345e-09	2.486416693017247	-5.0	-7.9729543532737654	-8.36852826612051	-8.170741309697139
5e-05	5.3212743567796945e-08	2.1401378022130187e-08	3.374649671727567e-08	2.4864166930172478	-4.301029995663981	-7.273984348937747	-7.669558261784492	-7.47177130536112
0.0001	1.0642548713559389e-07	4.2802756044260374e-08	6.749299343455135e-08	2.4864166930172478	-4.0	-6.9729543532737654	-7.368528266120511	-7.170741309697139
0.001	1.0642548713559387e-06	4.2802756044260377e-07	6.749299343455135e-07	2.486416693017247	-3.0	-5.9729543532737654	-6.368528266120511	-6.170741309697139
0.01	1.0642548713559388e-05	4.280275604426038e-06	6.749299343455134e-06	2.4864166930172473	-2.0	-4.9729543532737654	-5.368528266120511	-5.170741309697139
0.1	0.00010642548713559388	4.280275604426038e-05	6.749299343455135e-05	2.486416693017247	-1.0	-3.9729543532737654	-4.368528266120511	-4.170741309697139
1.0	0.0010642548713559387	0.0004280275604426038	0.0006749299343455137	2.486416693017247	0.0	-2.9729543532737654	-3.368528266120511	-3.170741309697138
10.0	0.014325570029023415	0.005842927665460542	0.009148949089708243	2.4517794587303463	1.0	-1.8438880879969433	-2.2333694901548684	-2.038628789075906
25.0	0.02971403613932761	0.01243527722148266	0.019222442008280143	2.38949527301208	1.3979400086720377	-1.5270383527744578	-1.9053445284947148	-1.7161914406345864
50.0	0.05366229409772903	0.023780779557702567	0.03572297841024314	2.2565405800731155	1.6989700043360187	-1.2703307648976274	-1.6237739128771522	-1.44705233888739
75.0	0.07565498322472902	0.03562348555758158	0.051914296703944776	2.123738933475243	1.8750612633917	-1.121162460691353	-1.4482635895228244	-1.2847130251070886
100.0	0.09596552636910653	0.048024927725315844	0.06788768274140924	1.9982440560450714	2.0	-1.0178847502571446	-1.3185332800533616	-1.168209015155253
250.0	0.11121836836947356	0.057741044803765296	0.08013653842675916	1.9261578786364635	2.3979400086720375	-0.9538234805352552	-1.2385153619792908	-1.096169421257273
500.0	0.11121836836947356	0.057741044803765296	0.08013653842675916	1.9261578786364635	2.6989700043360187	-0.9538234805352552	-1.2385153619792908	-1.096169421257273
1000.0	0.11121836836947356	0.057741044803765296	0.08013653842675916	1.9261578786364635	3.0	-0.9538234805352552	-1.2385153619792908	-1.096169421257273
2500.0	0.11121836836947356	0.057741044803765296	0.08013653842675916	1.9261578786364635	3.3979400086720375	-0.9538234805352552	-1.2385153619792908	-1.096169421257273
5000.0	0.11121836836947356	0.057741044803765296	0.08013653842675916	1.9261578786364635	3.6989700043360187	-0.9538234805352552	-1.2385153619792908	-1.096169421257273
10000.0	0.11121836836947356	0.057741044803765296	0.08013653842675916	1.9261578786364635	4.0	-0.9538234805352552	-1.2385153619792908	-1.096169421257273
==> diclofenac_(scenario_1).txt <==
dose (mg)	max central concentration (mg l-1)	min central concentration (mg l-1)	mid central concentration (mg l-1)	max/min central ratio	log10(dose (mg))	log10(max central concentration (mg l-1))	log10(min central concentration (mg l-1))	log10(mid central concentration (mg l-1))
1e-06	1.346541619759964e-10	3.4977243011584454e-16	2.1702145852324527e-13	384976.48865978076	-6.0	-9.870780218596513	-15.456214425619008	-12.66349732210776
5e-06	6.732708098799822e-10	1.748862150579222e-15	1.0851072926162262e-12	384976.48865978105	-5.301029995663981	-9.171810214260494	-14.757244421282989	-11.964527317771742
1e-05	1.3465416197599644e-09	3.497724301158444e-15	2.1702145852324525e-12	384976.48865978105	-5.0	-8.870780218596513	-14.456214425619008	-11.66349732210776
5e-05	6.732708098799821e-09	1.748862150579222e-14	1.0851072926162263e-11	384976.488659781	-4.301029995663981	-8.171810214260494	-13.757244421282989	-10.964527317771742
0.0001	1.3465416197599641e-08	3.497724301158444e-14	2.1702145852324526e-11	384976.488659781	-4.0	-7.870780218596513	-13.456214425619008	-10.66349732210776
0.001	1.3465416197599642e-07	3.4977243011584443e-13	2.1702145852324526e-10	384976.488659781	-3.0	-6.870780218596513	-12.456214425619008	-9.66349732210776
0.01	1.3465416197599637e-06	3.4977243011584437e-12	2.1702145852324524e-09	384976.48865978094	-2.0	-5.870780218596513	-11.456214425619008	-8.66349732210776
0.1	1.3465416197599643e-05	3.497724301158444e-11	2.170214585232453e-08	384976.488659781	-1.0	-4.870780218596513	-10.456214425619008	-7.663497322107761
1.0	0.00013465416197599642	3.497724301158444e-10	2.1702145852324572e-07	384976.488659781	0.0	-3.870780218596513	-9.456214425619008	-6.6634973221077605
10.0	0.0013465416197599642	3.497724301158444e-09	2.170214585232455e-06	384976.488659781	1.0	-2.870780218596513	-8.456214425619008	-5.6634973221077605
25.0	0.006189245995288722	1.641897425879722e-08	1.0080727685936629e-05	376956.9217743641	1.3979400086720377	-2.2083622556698717	-7.784653978011886	-4.996508116840879
50.0	0.008672604003117989	2.785939554535803e-08	1.5543921813079214e-05	311299.0728387512	1.6989700043360187	-2.061850483332612	-7.555028310530984	-4.808439396931798
75.0	0.011836453968780889	4.153257861204555e-08	2.2172019640669883e-05	284992.0319021079	1.8750612633917	-1.9267783865026482	-7.381611104232838	-4.654194745367743
100.0	0.013973854310875743	5.787427884189287e-08	2.8438121261497027e-05	241451.89522017215	2.0	-1.8546837889414558	-7.237514407584147	-4.546099098262801
250.0	0.020722081599312436	2.4946844743085046e-07	7.189927346027825e-05	83064.93992614573	2.3979400086720375	-1.6835666204669977	-6.602984375784936	-4.143275498125966
500.0	0.02426381493825227	1.6908358189485203e-06	0.00020254907405844913	14350.189809286867	2.6989700043360187	-1.615040915077971	-5.771898560578695	-3.693469737828333
1000.0	0.02472153701715845	3.3884917053870912e-06	0.0002894282693985875	7295.734848002036	3.0	-1.6069245312644835	-5.469993573122384	-3.538459052193434
2500.0	0.02472153701715845	3.3884917053870912e-06	0.0002894282693985875	7295.734848002036	3.3979400086720375	-1.6069245312644835	-5.469993573122384	-3.538459052193434
5000.0	0.02472153701715845	3.3884917053870912e-06	0.0002894282693985875	7295.734848002036	3.6989700043360187	-1.6069245312644835	-5.469993573122384	-3.538459052193434
10000.0	0.02472153701715845	3.3884917053870912e-06	0.0002894282693985875	7295.734848002036	4.0	-1.6069245312644835	-5.469993573122384	-3.538459052193434
==> diclofenac_(scenario_2).txt <==
dose (mg)	max central concentration (mg l-1)	min central concentration (mg l-1)	mid central concentration (mg l-1)	max/min central ratio	log10(dose (mg))	log10(max central concentration (mg l-1))	log10(min central concentration (mg l-1))	log10(mid central concentration (mg l-1))
1e-06	1.4885269513843924e-10	3.4608799072158097e-16	2.269716505952992e-13	430100.7233105279	-6.0	-9.827243297576507	-15.460813470494482	-12.644028384035494
5e-06	7.442634756921964e-10	1.7304399536079048e-15	1.1348582529764958e-12	430100.723310528	-5.301029995663981	-9.128273293240488	-14.761843466158464	-11.945058379699475
1e-05	1.4885269513843927e-09	3.4608799072158097e-15	2.2697165059529916e-12	430100.723310528	-5.0	-8.827243297576507	-14.460813470494482	-11.644028384035494
5e-05	7.442634756921964e-09	1.730439953607905e-14	1.134858252976496e-11	430100.7233105279	-4.301029995663981	-8.128273293240488	-13.761843466158464	-10.945058379699475
0.0001	1.4885269513843928e-08	3.46087990721581e-14	2.269716505952992e-11	430100.7233105279	-4.0	-7.827243297576507	-13.460813470494482	-10.644028384035494
0.001	1.4885269513843927e-07	3.4608799072158105e-13	2.269716505952992e-10	430100.72331052786	-3.0	-6.827243297576507	-12.460813470494482	-9.644028384035494
0.01	1.4885269513843927e-06	3.46087990721581e-12	2.269716505952992e-09	430100.723310528	-2.0	-5.827243297576507	-11.460813470494482	-8.644028384035494
0.1	1.4885269513843928e-05	3.46087990721581e-11	2.269716505952992e-08	430100.723310528	-1.0	-4.827243297576507	-10.460813470494482	-7.644028384035495
1.0	0.00014885269513843926	3.460879907215809e-10	2.269716505952992e-07	430100.72331052803	0.0	-3.8272432975765063	-9.460813470494482	-6.644028384035495
10.0	0.001488526951384393	3.4608799072158097e-09	2.2697165059529897e-06	430100.72331052803	1.0	-2.8272432975765063	-8.460813470494482	-5.644028384035495
25.0	0.006689500608191553	1.6246019754091057e-08	1.0424862542292057e-05	411762.43224171933	1.3979400086720377	-2.174606302441745	-7.789253023027839	-4.981929662734792
50.0	0.00931780135533366	2.7565929712352122e-08	1.6026660826098092e-05	338018.75911910244	1.6989700043360187	-2.0306865524413538	-7.559627355546937	-4.795156953994145
75.0	0.012115353737734773	4.109508194204695e-08	2.2313257373344108e-05	294812.7407269821	1.8750612633917	-1.9166639010391882	-7.38621014924879	-4.65143702514399
100.0	0.014158780479638502	5.726464165783051e-08	2.8474505974263784e-05	247251.70837950046	2.0	-1.848974151573646	-7.2421134526001	-4.545543802086873
250.0	0.020767147372860437	2.468405919335985e-07	7.159731105487928e-05	84131.81644956887	2.3979400086720375	-1.6826231551408557	-6.607583420800888	-4.145103287970873
500.0	0.024283637010678774	1.673024860298105e-06	0.00020156172359185853	14514.809425098343	2.6989700043360187	-1.6146862675400464	-5.776497605594647	-3.695591936567347
1000.0	0.02472447443970002	3.352797946729046e-06	0.0002879169448562919	7374.281072863621	3.0	-1.606872931292525	-5.474592618138337	-3.540732774715431
2500.0	0.02472447443970002	3.352797946729046e-06	0.0002879169448562919	7374.281072863621	3.3979400086720375	-1.606872931292525	-5.474592618138337	-3.540732774715431
5000.0	0.02472447443970002	3.352797946729046e-06	0.0002879169448562919	7374.281072863621	3.6989700043360187	-1.606872931292525	-5.474592618138337	-3.540732774715431
10000.0	0.02472447443970002	3.352797946729046e-06	0.0002879169448562919	7374.281072863621	4.0	-1.606872931292525	-5.474592618138337	-3.540732774715431
==> diclofenac_(scenario_3).txt <==
dose (mg)	max central concentration (mg l-1)	min central concentration (mg l-1)	mid central concentration (mg l-1)	max/min central ratio	log10(dose (mg))	log10(max central concentration (mg l-1))	log10(min central concentration (mg l-1))	log10(mid central concentration (mg l-1))
1e-06	2.2475983597352196e-10	3.4939713637985144e-14	2.8023283723067412e-12	6432.789870640826	-6.0	-9.648281293518854	-13.456680658767871	-11.552480976143363
5e-06	1.1237991798676102e-09	1.746985681899257e-13	1.4011641861533705e-11	6432.789870640829	-5.301029995663981	-8.949311289182836	-12.757710654431852	-10.853510971807344
1e-05	2.2475983597352204e-09	3.493971363798514e-13	2.802328372306741e-11	6432.789870640829	-5.0	-8.648281293518854	-12.456680658767871	-10.552480976143363
5e-05	1.1237991798676103e-08	1.7469856818992572e-12	1.4011641861533704e-10	6432.789870640829	-4.301029995663981	-7.949311289182836	-11.757710654431852	-9.853510971807344
0.0001	2.2475983597352205e-08	3.4939713637985143e-12	2.8023283723067413e-10	6432.789870640829	-4.0	-7.648281293518854	-11.456680658767871	-9.552480976143363
0.001	2.24759835973522e-07	3.493971363798514e-11	2.802328372306747e-09	6432.789870640828	-3.0	-6.648281293518854	-10.456680658767871	-8.552480976143363
0.01	2.2475983597352203e-06	3.493971363798514e-10	2.8023283723067468e-08	6432.789870640829	-2.0	-5.648281293518854	-9.456680658767871	-7.552480976143363
0.1	2.24759835973522e-05	3.4939713637985134e-09	2.802328372306747e-07	6432.78987064083	-1.0	-4.648281293518854	-8.456680658767871	-6.552480976143363
1.0	0.00022475983597352198	3.4939713637985135e-08	2.802328372306747e-06	6432.789870640829	0.0	-3.6482812935188544	-7.456680658767871	-5.552480976143363
10.0	0.00224759835973522	3.4939713637985143e-07	2.802328372306744e-05	6432.789870640827	1.0	-2.6482812935188544	-6.456680658767871	-4.552480976143363
25.0	0.010745532743765362	1.6016901954695275e-06	0.0001311907559273356	6708.870900352464	1.3979400086720377	-1.9687720481165045	-5.795421482889379	-3.8820967655029417
50.0	0.014030468555140412	2.6139945477276196e-06	0.00019150866378626544	5367.443695449666	1.6989700043360187	-1.852927825228656	-5.5826953226063845	-3.71781157391752
75.0	0.016187109621275595	3.7305911195763974e-06	0.0002457386567163181	4339.020037959457	1.8750612633917	-1.7908306921728323	-5.428222347915118	-3.609526520043975
100.0	0.01703847454018535	4.96222457198038e-06	0.00029077265523492726	3433.63632440066	2.0	-1.76856929034607	-5.304323585052745	-3.5364464376994076
250.0	0.02035004593483223	1.552437947639588e-05	0.0005620692443591116	1310.8444022367244	2.3979400086720375	-1.691434606133029	-4.80898574995093	-3.2502101780419794
500.0	0.023239260488280424	5.506848324243565e-05	0.001131260724486388	422.0065474832672	2.6989700043360187	-1.6337776960308064	-4.259096885176827	-2.9464372906038165
1000.0	0.02397070030105647	8.41663188714364e-05	0.001420396284531312	284.8015764794417	3.0	-1.6203192779212152	-4.0748616668692765	-2.847590472395246
2500.0	0.02397070030105647	8.41663188714364e-05	0.001420396284531312	284.8015764794417	3.3979400086720375	-1.6203192779212152	-4.0748616668692765	-2.847590472395246
5000.0	0.02397070030105647	8.41663188714364e-05	0.001420396284531312	284.8015764794417	3.6989700043360187	-1.6203192779212152	-4.0748616668692765	-2.847590472395246
10000.0	0.02397070030105647	8.41663188714364e-05	0.001420396284531312	284.8015764794417	4.0	-1.6203192779212152	-4.0748616668692765	-2.847590472395246
==> diclofenac_(scenario_4).txt <==
dose (mg)	max central concentration (mg l-1)	min central concentration (mg l-1)	mid central concentration (mg l-1)	max/min central ratio	log10(dose (mg))	log10(max central concentration (mg l-1))	log10(min central concentration (mg l-1))	log10(mid central concentration (mg l-1))
1e-06	1.8472377084007856e-10	2.685800596389358e-14	2.2274003095303155e-12	6877.79171277313	-6.0	-9.733477214573757	-13.570926234073275	-11.652201724323515
5e-06	9.236188542003931e-10	1.342900298194679e-13	1.1137001547651577e-11	6877.7917127731325	-5.301029995663981	-9.034507210237738	-12.871956229737256	-10.953231719987496
1e-05	1.8472377084007861e-09	2.685800596389358e-13	2.2274003095303154e-11	6877.7917127731325	-5.0	-8.733477214573757	-12.570926234073275	-10.652201724323515
5e-05	9.23618854200393e-09	1.342900298194679e-12	1.1137001547651576e-10	6877.791712773132	-4.301029995663981	-8.034507210237738	-11.871956229737256	-9.953231719987496
0.0001	1.847237708400786e-08	2.685800596389358e-12	2.2274003095303154e-10	6877.791712773132	-4.0	-7.733477214573757	-11.570926234073275	-9.652201724323515
0.001	1.847237708400786e-07	2.6858005963893577e-11	2.227400309530315e-09	6877.791712773132	-3.0	-6.733477214573757	-10.570926234073275	-8.652201724323515
0.01	1.8472377084007858e-06	2.685800596389358e-10	2.2274003095303153e-08	6877.791712773131	-2.0	-5.733477214573757	-9.570926234073275	-7.652201724323516
0.1	1.847237708400786e-05	2.685800596389358e-09	2.2274003095303155e-07	6877.791712773132	-1.0	-4.733477214573757	-8.570926234073275	-6.652201724323516
1.0	0.0001847237708400786	2.6858005963893583e-08	2.227400309530313e-06	6877.79171277313	0.0	-3.7334772145737563	-7.570926234073275	-5.652201724323516
10.0	0.001847237708400786	2.685800596389358e-07	2.227400309530313e-05	6877.791712773132	1.0	-2.7334772145737563	-6.570926234073275	-4.652201724323516
25.0	0.008147286727413423	1.2312122895083946e-06	0.00010015507747957682	6617.28833998767	1.3979400086720377	-2.0889869992972807	-5.909667058187101	-3.999327028742191
50.0	0.011302940860401633	2.009366243881178e-06	0.0001507041732052445	5625.12727324886	1.6989700043360187	-1.946808544722268	-5.696940897895776	-3.821874721309022
75.0	0.014390348326079048	2.8676891740733043e-06	0.00020314292039310842	5018.0990520806	1.8750612633917	-1.8419286936059132	-5.542467923192608	-3.6921983083992607
100.0	0.016372688715412576	3.814440454288282e-06	0.00024990527441720595	4292.2910743058055	2.0	-1.7858799950912514	-5.418569160313994	-3.6022245777026223
250.0	0.0211734463613243	1.1933523017329806e-05	0.0005026666982296138	1774.282944824954	2.3979400086720375	-1.6742084469456908	-4.923231324886548	-3.2987198859161193
500.0	0.02366099819978533	4.233090458348425e-05	0.0010007954122322432	558.9532856100802	2.6989700043360187	-1.6259669374970125	-4.37334245084047	-2.999654694168741
1000.0	0.024208591667555436	6.469828830171794e-05	0.0012515008761827008	374.17669467018374	3.0	-1.6160304748622656	-4.189107209145089	-2.9025688420036775
2500.0	0.024208591667555436	6.469828830171794e-05	0.0012515008761827008	374.17669467018374	3.3979400086720375	-1.6160304748622656	-4.189107209145089	-2.9025688420036775
5000.0	0.024208591667555436	6.469828830171794e-05	0.0012515008761827008	374.17669467018374	3.6989700043360187	-1.6160304748622656	-4.189107209145089	-2.9025688420036775
10000.0	0.024208591667555436	6.469828830171794e-05	0.0012515008761827008	374.17669467018374	4.0	-1.6160304748622656	-4.189107209145089	-2.9025688420036775
==> diclofenac_(scenario_5).txt <==
dose (mg)	max central concentration (mg l-1)	min central concentration (mg l-1)	mid central concentration (mg l-1)	max/min central ratio	log10(dose (mg))	log10(max central concentration (mg l-1))	log10(min central concentration (mg l-1))	log10(mid central concentration (mg l-1))
1e-06	1.8971600007612226e-10	7.125764536988127e-15	1.1627001098484804e-12	26623.95018686798	-6.0	-9.721896040478002	-14.147168532528966	-11.934532286503483
5e-06	9.485800003806115e-10	3.562882268494064e-14	5.813500549242401e-12	26623.95018686798	-5.301029995663981	-9.022926036141984	-13.448198528192945	-11.235562282167464
1e-05	1.897160000761223e-09	7.125764536988128e-14	1.1627001098484804e-11	26623.95018686798	-5.0	-8.721896040478002	-13.147168532528964	-10.934532286503483
5e-05	9.485800003806117e-09	3.5628822684940634e-13	5.813500549242401e-11	26623.95018686799	-4.301029995663981	-8.022926036141984	-12.448198528192945	-10.235562282167464
0.0001	1.8971600007612233e-08	7.125764536988127e-13	1.1627001098484804e-10	26623.95018686799	-4.0	-7.721896040478002	-12.147168532528966	-9.934532286503483
0.001	1.8971600007612232e-07	7.125764536988126e-12	1.1627001098484804e-09	26623.95018686799	-3.0	-6.721896040478002	-11.147168532528966	-8.934532286503483
0.01	1.897160000761223e-06	7.125764536988127e-11	1.1627001098484804e-08	26623.950186867984	-2.0	-5.721896040478002	-10.147168532528966	-7.934532286503484
0.1	1.8971600007612234e-05	7.125764536988126e-10	1.1627001098484804e-07	26623.950186867994	-1.0	-4.721896040478002	-9.147168532528966	-6.934532286503484
1.0	0.00018971600007612228	7.1257645369881245e-09	1.1627001098484805e-06	26623.95018686799	0.0	-3.721896040478003	-8.147168532528966	-5.934532286503484
10.0	0.001897160000761223	7.125764536988127e-08	1.1627001098484804e-05	26623.950186867984	1.0	-2.721896040478003	-7.147168532528965	-4.934532286503484
25.0	0.008882582712752293	3.2938980184463847e-07	5.409096190328003e-05	26966.781190578247	1.3979400086720377	-2.0514607397604294	-6.48228985104107	-4.26687529540075
50.0	0.01089296201710128	5.449080549202625e-07	7.704325243042998e-05	19990.458791612593	1.6989700043360187	-1.9628540107153825	-6.2636767722361615	-4.113265391475772
75.0	0.01441642087300267	7.894946692394834e-07	0.00010668499158151733	18260.31439438336	1.8750612633917	-1.841142547386479	-6.102650798053018	-3.9718966727197484
100.0	0.01593076561050622	1.0670702854558926e-06	0.00013038115894382059	14929.443568658646	2.0	-1.7977633521066991	-5.971806973658625	-3.8847851628826615
250.0	0.020472633426651655	3.721321074994238e-06	0.0002760167426646984	5501.442367932027	2.3979400086720375	-1.6888262897701607	-5.42930285750262	-3.55906457363639
500.0	0.023702683915010802	1.6406995539020326e-05	0.0006236103184332271	1444.669370369446	2.6989700043360187	-1.6252024749399325	-4.784970939988171	-3.205086707464052
1000.0	0.024349507010556003	2.7493629380569684e-05	0.0008182031051932094	885.6417853571672	3.0	-1.613509827252737	-4.560767926001832	-3.0871388766272845
2500.0	0.024349507010556003	2.7493629380569684e-05	0.0008182031051932094	885.6417853571672	3.3979400086720375	-1.613509827252737	-4.560767926001832	-3.0871388766272845
5000.0	0.024349507010556003	2.7493629380569684e-05	0.0008182031051932094	885.6417853571672	3.6989700043360187	-1.613509827252737	-4.560767926001832	-3.0871388766272845
10000.0	0.024349507010556003	2.7493629380569684e-05	0.0008182031051932094	885.6417853571672	4.0	-1.613509827252737	-4.560767926001832	-3.0871388766272845
==> furosemide_(scenario_1).txt <==
dose (mg)	max central concentration (mg l-1)	min central concentration (mg l-1)	mid central concentration (mg l-1)	max/min central ratio	log10(dose (mg))	log10(max central concentration (mg l-1))	log10(min central concentration (mg l-1))	log10(mid central concentration (mg l-1))
1e-06	2.630339996866434e-10	2.8122917394062815e-14	2.7197947431777665e-12	9353.012562707096	-6.0	-9.579988111122644	-13.550939628800764	-11.565463869961704
5e-06	1.3151699984332175e-09	1.4061458697031407e-13	1.3598973715888832e-11	9353.0125627071	-5.301029995663981	-8.881018106786625	-12.851969624464745	-10.866493865625685
1e-05	2.630339996866435e-09	2.8122917394062815e-13	2.719794743177767e-11	9353.0125627071	-5.0	-8.579988111122644	-12.550939628800764	-10.565463869961704
5e-05	1.315169998433217e-08	1.4061458697031407e-12	1.3598973715888833e-10	9353.012562707096	-4.301029995663981	-7.881018106786625	-11.851969624464745	-9.866493865625685
0.0001	2.630339996866434e-08	2.8122917394062815e-12	2.7197947431777665e-10	9353.012562707096	-4.0	-7.579988111122644	-11.550939628800764	-9.565463869961704
0.001	2.630339996866434e-07	2.812291739406282e-11	2.7197947431777667e-09	9353.012562707094	-3.0	-6.579988111122644	-10.550939628800764	-8.565463869961704
0.01	2.630339996866434e-06	2.8122917394062815e-10	2.7197947431777668e-08	9353.012562707096	-2.0	-5.579988111122644	-9.550939628800764	-7.565463869961704
0.1	2.6303399968664344e-05	2.812291739406282e-09	2.7197947431777667e-07	9353.012562707096	-1.0	-4.579988111122644	-8.550939628800764	-6.565463869961704
1.0	0.0002630339996866434	2.812291739406282e-08	2.7197947431777667e-06	9353.012562707094	0.0	-3.5799881111226437	-7.550939628800763	-5.565463869961704
10.0	0.0026303399968664342	2.8122917394062813e-07	2.719794743177767e-05	9353.012562707097	1.0	-2.5799881111226433	-6.550939628800764	-4.565463869961704
25.0	0.006575849992166086	7.030729348515705e-07	6.799486857944415e-05	9353.012562707096	1.3979400086720377	-2.1820481024506058	-6.152999620128726	-4.167523861289666
50.0	0.013151699984332172	1.406145869703141e-06	0.00013598973715888834	9353.012562707096	1.6989700043360187	-1.8810181067866247	-5.851969624464744	-3.8664938656256846
75.0	0.019727549976498258	2.1092188045547114e-06	0.00020398460573833253	9353.012562707096	1.8750612633917	-1.7049268477309434	-5.675878365409064	-3.6904026065700037
100.0	0.026303399968664345	2.812291739406282e-06	0.00027197947431777683	9353.012562707096	2.0	-1.5799881111226435	-5.550939628800764	-3.5654638699617034
250.0	0.06575849992166086	7.030729348515704e-06	0.000679948685794442	9353.012562707096	2.3979400086720375	-1.1820481024506058	-5.152999620128726	-3.167523861289666
500.0	0.1315169998433217	1.4061458697031408e-05	0.001359897371588884	9353.012562707096	2.6989700043360187	-0.8810181067866247	-4.851969624464744	-2.8664938656256846
1000.0	0.24165799524403384	3.681281472664491e-05	0.0029826349099631787	6564.507415107357	3.0	-0.6167988316737685	-4.434000974905539	-2.5253999032896535
2500.0	0.24165799524403384	3.681281472664491e-05	0.0029826349099631787	6564.507415107357	3.3979400086720375	-0.6167988316737685	-4.434000974905539	-2.5253999032896535
5000.0	0.24165799524403384	3.681281472664491e-05	0.0029826349099631787	6564.507415107357	3.6989700043360187	-0.6167988316737685	-4.434000974905539	-2.5253999032896535
10000.0	0.24165799524403384	3.681281472664491e-05	0.0029826349099631787	6564.507415107357	4.0	-0.6167988316737685	-4.434000974905539	-2.5253999032896535
==> furosemide_(scenario_2).txt <==
dose (mg)	max central concentration (mg l-1)	min central concentration (mg l-1)	mid central concentration (mg l-1)	max/min central ratio	log10(dose (mg))	log10(max central concentration (mg l-1))	log10(min central concentration (mg l-1))	log10(mid central concentration (mg l-1))
1e-06	2.6391312376980023e-10	2.7749174791473807e-14	2.7061728328493862e-12	9510.66565953846	-6.0	-9.578539012814849	-13.55674992745439	-11.567644470134619
5e-06	1.3195656188490013e-09	1.3874587395736906e-13	1.3530864164246933e-11	9510.66565953846	-5.301029995663981	-8.87956900847883	-12.857779923118372	-10.8686744657986
1e-05	2.6391312376980026e-09	2.774917479147381e-13	2.706172832849387e-11	9510.66565953846	-5.0	-8.578539012814849	-12.55674992745439	-10.567644470134619
5e-05	1.3195656188490012e-08	1.38745873957369e-12	1.3530864164246933e-10	9510.665659538463	-4.301029995663981	-7.879569008478829	-11.857779923118372	-9.8686744657986
0.0001	2.6391312376980025e-08	2.77491747914738e-12	2.706172832849381e-10	9510.665659538463	-4.0	-7.578539012814848	-11.55674992745439	-9.567644470134619
0.001	2.639131237698003e-07	2.77491747914738e-11	2.706172832849381e-09	9510.665659538465	-3.0	-6.578539012814848	-10.55674992745439	-8.567644470134619
0.01	2.6391312376980026e-06	2.7749174791473804e-10	2.706172832849381e-08	9510.665659538461	-2.0	-5.578539012814848	-9.55674992745439	-7.56764447013462
0.1	2.6391312376980025e-05	2.7749174791473804e-09	2.7061728328493814e-07	9510.665659538461	-1.0	-4.578539012814848	-8.55674992745439	-6.56764447013462
1.0	0.00026391312376980024	2.7749174791473808e-08	2.706172832849381e-06	9510.66565953846	0.0	-3.5785390128148484	-7.556749927454391	-5.56764447013462
10.0	0.0026391312376980026	2.77491747914738e-07	2.706172832849381e-05	9510.665659538463	1.0	-2.5785390128148484	-6.556749927454391	-4.56764447013462
25.0	0.006597828094245007	6.937293697868451e-07	6.765432082123451e-05	9510.665659538463	1.3979400086720377	-2.180599004142811	-6.158809918782353	-4.169704461462582
50.0	0.013195656188490014	1.3874587395736901e-06	0.00013530864164246906	9510.665659538463	1.6989700043360187	-1.8795690084788297	-5.857779923118372	-3.8686744657986005
75.0	0.019793484282735016	2.081188109360536e-06	0.0002029629624637036	9510.665659538457	1.8750612633917	-1.7034777494231483	-5.6816886640626905	-3.6925832067429196
100.0	0.026391312376980027	2.7749174791473802e-06	0.0002706172832849383	9510.665659538463	2.0	-1.5785390128148484	-5.556749927454391	-3.5676444701346193
250.0	0.06597828094245005	6.93729369786845e-06	0.0006765432082123454	9510.665659538461	2.3979400086720375	-1.180599004142811	-5.158809918782353	-3.169704461462582
500.0	0.1319565618849001	1.38745873957369e-05	0.0013530864164246904	9510.665659538461	2.6989700043360187	-0.8795690084788297	-4.857779923118372	-2.8686744657986005
1000.0	0.2416961548820222	3.632358677808586e-05	0.002962983505824293	6653.97270260321	3.0	-0.616730258681316	-4.439811273559008	-2.528270766120162
2500.0	0.2416961548820222	3.632358677808586e-05	0.002962983505824293	6653.97270260321	3.3979400086720375	-0.616730258681316	-4.439811273559008	-2.528270766120162
5000.0	0.2416961548820222	3.632358677808586e-05	0.002962983505824293	6653.97270260321	3.6989700043360187	-0.616730258681316	-4.439811273559008	-2.528270766120162
10000.0	0.2416961548820222	3.632358677808586e-05	0.002962983505824293	6653.97270260321	4.0	-0.616730258681316	-4.439811273559008	-2.528270766120162
==> furosemide_(scenario_3).txt <==
dose (mg)	max central concentration (mg l-1)	min central concentration (mg l-1)	mid central concentration (mg l-1)	max/min central ratio	log10(dose (mg))	log10(max central concentration (mg l-1))	log10(min central concentration (mg l-1))	log10(mid central concentration (mg l-1))
1e-06	2.584762128639262e-10	6.928345875315589e-13	1.3382124656656615e-11	373.07059652554153	-6.0	-9.587579418130106	-12.159370439698634	-10.873474928914371
5e-06	1.2923810643196313e-09	3.4641729376577963e-12	6.691062328328307e-11	373.0705965255414	-5.301029995663981	-8.888609413794088	-11.460400435362613	-10.174504924578352
1e-05	2.5847621286392625e-09	6.9283458753155925e-12	1.3382124656656616e-10	373.0705965255414	-5.0	-8.587579418130106	-11.159370439698632	-9.873474928914371
5e-05	1.2923810643196313e-08	3.464172937657795e-11	6.69106232832832e-10	373.0705965255416	-4.301029995663981	-7.888609413794088	-10.460400435362615	-9.17450492457835
0.0001	2.5847621286392625e-08	6.92834587531559e-11	1.3382124656656643e-09	373.0705965255416	-4.0	-7.587579418130106	-10.159370439698634	-8.87347492891437
0.001	2.584762128639262e-07	6.92834587531559e-10	1.338212465665667e-08	373.07059652554153	-3.0	-6.587579418130106	-9.159370439698634	-7.873474928914369
0.01	2.584762128639262e-06	6.928345875315589e-09	1.3382124656656643e-07	373.07059652554153	-2.0	-5.587579418130106	-8.159370439698634	-6.87347492891437
0.1	2.5847621286392628e-05	6.92834587531559e-08	1.3382124656656643e-06	373.07059652554165	-1.0	-4.587579418130106	-7.159370439698633	-5.87347492891437
1.0	0.00025847621286392624	6.928345875315591e-07	1.3382124656656643e-05	373.0705965255415	0.0	-3.5875794181301064	-6.159370439698633	-4.87347492891437
10.0	0.0025847621286392624	6.928345875315591e-06	0.00013382124656656643	373.0705965255415	1.0	-2.5875794181301064	-5.159370439698633	-3.8734749289143697
25.0	0.006461905321598156	1.7320864688288975e-05	0.00033455311641641635	373.07059652554153	1.3979400086720377	-2.189639409458069	-4.761430431026596	-3.475534920242332
50.0	0.012923810643196311	3.464172937657795e-05	0.000669106232832832	373.07059652554153	1.6989700043360187	-1.8886094137940876	-4.460400435362614	-3.1745049245783514
75.0	0.019385715964794464	5.1962594064866914e-05	0.0010036593492492483	373.07059652554153	1.8750612633917	-1.7125181547384065	-4.284309176306933	-2.99841366552267
100.0	0.025847621286392623	6.92834587531559e-05	0.0013382124656656643	373.07059652554153	2.0	-1.5875794181301064	-4.159370439698633	-2.8734749289143697
250.0	0.06461905321598156	0.00017320864688288973	0.0033455311641641615	373.0705965255416	2.3979400086720375	-1.189639409458069	-3.7614304310265956	-2.4755349202423322
500.0	0.12923810643196312	0.00034641729376577946	0.006691062328328324	373.0705965255416	2.6989700043360187	-0.8886094137940876	-3.4604004353626143	-2.174504924578351
1000.0	0.23493316479408077	0.0008061626242135481	0.013762061496926619	291.4215540856534	3.0	-0.6290556708750933	-3.0935773407328164	-1.861316505803955
2500.0	0.23493316479408077	0.0008061626242135481	0.013762061496926619	291.4215540856534	3.3979400086720375	-0.6290556708750933	-3.0935773407328164	-1.861316505803955
5000.0	0.23493316479408077	0.0008061626242135481	0.013762061496926619	291.4215540856534	3.6989700043360187	-0.6290556708750933	-3.0935773407328164	-1.861316505803955
10000.0	0.23493316479408077	0.0008061626242135481	0.013762061496926619	291.4215540856534	4.0	-0.6290556708750933	-3.0935773407328164	-1.861316505803955
==> furosemide_(scenario_4).txt <==
dose (mg)	max central concentration (mg l-1)	min central concentration (mg l-1)	mid central concentration (mg l-1)	max/min central ratio	log10(dose (mg))	log10(max central concentration (mg l-1))	log10(min central concentration (mg l-1))	log10(mid central concentration (mg l-1))
1e-06	2.6806478532085025e-10	5.119948103102442e-13	1.1715279719716677e-11	523.5693407876847	-6.0	-9.571760233929544	-12.290734441104338	-10.931247337516941
5e-06	1.3403239266042516e-09	2.5599740515512213e-12	5.857639859858338e-11	523.5693407876848	-5.301029995663981	-8.872790229593525	-11.591764436768319	-10.232277333180923
1e-05	2.6806478532085033e-09	5.1199481031024426e-12	1.1715279719716678e-10	523.5693407876848	-5.0	-8.571760233929544	-11.290734441104338	-9.931247337516941
5e-05	1.3403239266042513e-08	2.5599740515512215e-11	5.85763985985835e-10	523.5693407876847	-4.301029995663981	-7.872790229593525	-10.591764436768319	-9.232277333180921
0.0001	2.6806478532085026e-08	5.119948103102443e-11	1.17152797197167e-09	523.5693407876847	-4.0	-7.571760233929544	-10.290734441104338	-8.93124733751694
0.001	2.680647853208503e-07	5.119948103102441e-10	1.1715279719716676e-08	523.5693407876848	-3.0	-6.571760233929544	-9.290734441104338	-7.931247337516941
0.01	2.680647853208503e-06	5.119948103102442e-09	1.1715279719716678e-07	523.5693407876848	-2.0	-5.571760233929544	-8.290734441104338	-6.931247337516941
0.1	2.6806478532085028e-05	5.119948103102442e-08	1.1715279719716678e-06	523.5693407876848	-1.0	-4.571760233929544	-7.290734441104338	-5.931247337516941
1.0	0.0002680647853208503	5.119948103102442e-07	1.1715279719716677e-05	523.5693407876848	0.0	-3.5717602339295436	-6.290734441104338	-4.931247337516941
10.0	0.002680647853208503	5.119948103102442e-06	0.00011715279719716689	523.5693407876848	1.0	-2.5717602339295436	-5.290734441104338	-3.931247337516941
25.0	0.006701619633021258	1.2799870257756106e-05	0.0002928819929929173	523.5693407876848	1.3979400086720377	-2.173820225257506	-4.8927944324323	-3.533307328844903
50.0	0.013403239266042515	2.559974051551221e-05	0.0005857639859858341	523.5693407876848	1.6989700043360187	-1.8727902295935248	-4.59176443676832	-3.2322773331809223
75.0	0.02010485889906377	3.839961077326832e-05	0.0008786459789787513	523.5693407876847	1.8750612633917	-1.6966989705378437	-4.415673177712638	-3.056186074125241
100.0	0.02680647853208503	5.119948103102442e-05	0.0011715279719716684	523.5693407876848	2.0	-1.5717602339295436	-4.290734441104338	-2.931247337516941
250.0	0.06701619633021258	0.00012799870257756106	0.002928819929929171	523.5693407876848	2.3979400086720375	-1.173820225257506	-3.8927944324323005	-2.5333073288449035
500.0	0.13403239266042516	0.0002559974051551221	0.005857639859858344	523.5693407876848	2.6989700043360187	-0.8727902295935248	-3.5917644367683192	-2.232277333180922
1000.0	0.2374168765760312	0.0005957431783130652	0.011892833330899981	398.5221908009289	3.0	-0.6244884128315734	-3.2249409219365295	-1.9247146673840514
2500.0	0.2374168765760312	0.0005957431783130652	0.011892833330899981	398.5221908009289	3.3979400086720375	-0.6244884128315734	-3.2249409219365295	-1.9247146673840514
5000.0	0.2374168765760312	0.0005957431783130652	0.011892833330899981	398.5221908009289	3.6989700043360187	-0.6244884128315734	-3.2249409219365295	-1.9247146673840514
10000.0	0.2374168765760312	0.0005957431783130652	0.011892833330899981	398.5221908009289	4.0	-0.6244884128315734	-3.2249409219365295	-1.9247146673840514
==> furosemide_(scenario_5).txt <==
dose (mg)	max central concentration (mg l-1)	min central concentration (mg l-1)	mid central concentration (mg l-1)	max/min central ratio	log10(dose (mg))	log10(max central concentration (mg l-1))	log10(min central concentration (mg l-1))	log10(mid central concentration (mg l-1))
1e-06	2.57342318746242e-10	2.2553599564998772e-13	7.618395899486345e-12	1141.0254846663809	-6.0	-9.589488790211195	-12.646784134652531	-11.118136462431863
5e-06	1.28671159373121e-09	1.1276799782499388e-12	3.809197949743172e-11	1141.0254846663806	-5.301029995663981	-8.890518785875177	-11.947814130316512	-10.419166458095845
1e-05	2.57342318746242e-09	2.2553599564998776e-12	7.618395899486343e-11	1141.0254846663806	-5.0	-8.589488790211195	-11.646784134652531	-10.118136462431863
5e-05	1.2867115937312098e-08	1.1276799782499388e-11	3.8091979497431716e-10	1141.0254846663804	-4.301029995663981	-7.890518785875177	-10.947814130316512	-9.419166458095845
0.0001	2.5734231874624197e-08	2.2553599564998776e-11	7.618395899486344e-10	1141.0254846663804	-4.0	-7.589488790211195	-10.646784134652531	-9.118136462431863
0.001	2.5734231874624195e-07	2.2553599564998772e-10	7.618395899486344e-09	1141.0254846663806	-3.0	-6.589488790211195	-9.646784134652531	-8.118136462431863
0.01	2.5734231874624196e-06	2.2553599564998777e-09	7.618395899486329e-08	1141.0254846663804	-2.0	-5.589488790211195	-8.646784134652531	-7.118136462431864
0.1	2.57342318746242e-05	2.255359956499877e-08	7.618395899486328e-07	1141.0254846663809	-1.0	-4.589488790211195	-7.646784134652532	-6.118136462431864
1.0	0.00025734231874624194	2.2553599564998775e-07	7.618395899486328e-06	1141.0254846663804	0.0	-3.5894887902111954	-6.646784134652532	-5.118136462431864
10.0	0.0025734231874624197	2.255359956499877e-06	7.618395899486335e-05	1141.0254846663809	1.0	-2.5894887902111954	-5.646784134652532	-4.118136462431863
25.0	0.00643355796865605	5.6383998912496916e-06	0.00019045989748715835	1141.025484666381	1.3979400086720377	-2.191548781539158	-5.2488441259804945	-3.720196453759826
50.0	0.0128671159373121	1.1276799782499383e-05	0.00038091979497431675	1141.025484666381	1.6989700043360187	-1.8905187858751766	-4.947814130316513	-3.4191664580958445
75.0	0.01930067390596815	1.6915199673749076e-05	0.000571379692461475	1141.025484666381	1.8750612633917	-1.7144275268194953	-4.771722871260832	-3.2430751990401636
100.0	0.0257342318746242	2.2553599564998766e-05	0.0007618395899486332	1141.025484666381	2.0	-1.5894887902111954	-4.646784134652532	-3.1181364624318637
250.0	0.06433557968656049	5.638399891249693e-05	0.001904598974871583	1141.0254846663809	2.3979400086720375	-1.1915487815391579	-4.2488441259804945	-2.720196453759826
500.0	0.12867115937312099	0.00011276799782499385	0.0038091979497431663	1141.0254846663809	2.6989700043360187	-0.8905187858751766	-3.947814130316513	-2.419166458095845
1000.0	0.238249358694765	0.00027523180838733176	0.008097765237439415	865.6316291737559	3.0	-0.6229682596957204	-3.560301376363795	-2.091634818029758
2500.0	0.238249358694765	0.00027523180838733176	0.008097765237439415	865.6316291737559	3.3979400086720375	-0.6229682596957204	-3.560301376363795	-2.091634818029758
5000.0	0.238249358694765	0.00027523180838733176	0.008097765237439415	865.6316291737559	3.6989700043360187	-0.6229682596957204	-3.560301376363795	-2.091634818029758
10000.0	0.238249358694765	0.00027523180838733176	0.008097765237439415	865.6316291737559	4.0	-0.6229682596957204	-3.560301376363795	-2.091634818029758
==> haloperidol_(scenario_1).txt <==
dose (mg)	max central concentration (mg l-1)	min central concentration (mg l-1)	mid central concentration (mg l-1)	max/min central ratio	log10(dose (mg))	log10(max central concentration (mg l-1))	log10(min central concentration (mg l-1))	log10(mid central concentration (mg l-1))
1e-06	1.28693711071411e-09	1.754000338354265e-10	4.751092640259933e-10	7.337154289956473	-6.0	-8.890442675424413	-9.755970327192683	-9.32320650130855
5e-06	6.434685553570552e-09	8.770001691771327e-10	2.3755463201299665e-09	7.337154289956473	-5.301029995663981	-8.191472671088395	-9.057000322856664	-8.62423649697253
1e-05	1.2869371107141103e-08	1.7540003383542654e-09	4.751092640259934e-09	7.337154289956473	-5.0	-7.890442675424414	-8.755970327192683	-8.32320650130855
5e-05	6.434685553570551e-08	8.770001691771325e-09	2.375546320129966e-08	7.337154289956474	-4.301029995663981	-7.191472671088396	-8.057000322856664	-7.62423649697253
0.0001	1.2869371107141103e-07	1.754000338354265e-08	4.7510926402599336e-08	7.337154289956474	-4.0	-6.890442675424414	-7.755970327192683	-7.323206501308548
0.001	1.2869371107141102e-06	1.754000338354265e-07	4.751092640259934e-07	7.337154289956475	-3.0	-5.890442675424414	-6.755970327192683	-6.323206501308548
0.01	1.2869371107141099e-05	1.7540003383542646e-06	4.751092640259933e-06	7.337154289956474	-2.0	-4.890442675424414	-5.755970327192683	-5.323206501308548
0.1	0.00012869371107141102	1.7540003383542654e-05	4.751092640259934e-05	7.337154289956472	-1.0	-3.8904426754244144	-4.755970327192683	-4.323206501308548
1.0	0.00128693711071411	0.0001754000338354265	0.0004751092640259934	7.337154289956472	0.0	-2.8904426754244144	-3.7559703271926828	-3.3232065013085483
10.0	0.012869371107141104	0.001754000338354265	0.004751092640259934	7.337154289956475	1.0	-1.8904426754244141	-2.7559703271926828	-2.3232065013085483
25.0	0.032256980546275946	0.007413111673091724	0.01546365412916012	4.351341510659154	1.3979400086720377	-1.4913762877053716	-2.1299994575010546	-1.8106878726032132
50.0	0.03814882120241931	0.011842742080149734	0.021255273467118686	3.2212827860502538	1.6989700043360187	-1.4185188771899406	-1.9265477289982607	-1.6725333030941005
75.0	0.043824755800076276	0.01630237189669529	0.026729150142395058	2.688244144949248	1.8750612633917	-1.3582804951993661	-1.787749203773589	-1.5730148494864773
100.0	0.04955784225298925	0.02079220407861814	0.032100105448738286	2.383481908200032	2.0	-1.3048876110534482	-1.6820994708203003	-1.4934935409368744
250.0	0.08325563112203871	0.048374062789150206	0.06346190296112958	1.7210799821575473	2.3979400086720375	-1.0795863826562166	-1.3153874360183722	-1.1974869093372946
500.0	0.10751933973587945	0.06808547893455039	0.08555995407107221	1.579181661323647	2.6989700043360187	-0.9685134112354192	-1.1669455032275273	-1.0677294572314733
1000.0	0.10751933973587945	0.06808547893455039	0.08555995407107221	1.579181661323647	3.0	-0.9685134112354192	-1.1669455032275273	-1.0677294572314733
2500.0	0.10751933973587945	0.06808547893455039	0.08555995407107221	1.579181661323647	3.3979400086720375	-0.9685134112354192	-1.1669455032275273	-1.0677294572314733
5000.0	0.10751933973587945	0.06808547893455039	0.08555995407107221	1.579181661323647	3.6989700043360187	-0.9685134112354192	-1.1669455032275273	-1.0677294572314733
10000.0	0.10751933973587945	0.06808547893455039	0.08555995407107221	1.579181661323647	4.0	-0.9685134112354192	-1.1669455032275273	-1.0677294572314733
==> haloperidol_(scenario_2).txt <==
dose (mg)	max central concentration (mg l-1)	min central concentration (mg l-1)	mid central concentration (mg l-1)	max/min central ratio	log10(dose (mg))	log10(max central concentration (mg l-1))	log10(min central concentration (mg l-1))	log10(mid central concentration (mg l-1))
1e-06	3.078238993078748e-10	1.7583572909262962e-10	2.326508967679604e-10	1.7506333945685992	-6.0	-9.511697664769006	-9.75489287345351	-9.63329526911126
5e-06	1.5391194965393741e-09	8.79178645463148e-10	1.1632544838398018e-09	1.7506333945685997	-5.301029995663981	-8.812727660432987	-9.055922869117492	-8.934325264775241
1e-05	3.0782389930787482e-09	1.758357290926296e-09	2.326508967679608e-09	1.7506333945685997	-5.0	-8.511697664769006	-8.75489287345351	-8.633295269111258
5e-05	1.539119496539374e-08	8.791786454631481e-09	1.163254483839804e-08	1.7506333945685992	-4.301029995663981	-7.812727660432987	-8.055922869117492	-7.934325264775239
0.0001	3.078238993078748e-08	1.7583572909262962e-08	2.3265089676796082e-08	1.7506333945685992	-4.0	-7.511697664769006	-7.75489287345351	-7.633295269111258
0.001	3.0782389930787474e-07	1.758357290926296e-07	2.3265089676796086e-07	1.7506333945685992	-3.0	-6.511697664769006	-6.75489287345351	-6.633295269111258
0.01	3.0782389930787473e-06	1.7583572909262958e-06	2.3265089676796085e-06	1.7506333945685992	-2.0	-5.511697664769006	-5.75489287345351	-5.633295269111258
0.1	3.0782389930787486e-05	1.7583572909262963e-05	2.3265089676796084e-05	1.7506333945685995	-1.0	-4.511697664769006	-4.75489287345351	-4.633295269111258
1.0	0.00030782389930787473	0.0001758357290926296	0.00023265089676796082	1.750633394568599	0.0	-3.5116976647690064	-3.7548928734535103	-3.633295269111258
10.0	0.003078238993078748	0.001758357290926296	0.002326508967679609	1.7506333945685997	1.0	-2.511697664769006	-2.7548928734535103	-2.633295269111258
25.0	0.012952785723867778	0.007433510815781999	0.009812475364192148	1.7424856228591032	1.3979400086720377	-1.887636818887937	-2.128806022335909	-2.008221420611923
50.0	0.020446321959812313	0.011880360853402046	0.015585560080003823	1.7210185963297004	1.6989700043360187	-1.689384804831265	-1.9251703679186964	-1.8072775863749808
75.0	0.027833284292654345	0.016361936120253336	0.021340253503959624	1.7010996796523	1.8750612633917	-1.555435544437798	-1.7861653072300154	-1.6708004258339066
100.0	0.03515339964458783	0.02087889900897197	0.02709177515411975	1.6836807165685268	2.0	-1.4540326684965075	-1.6802924063850508	-1.5671625374407792
250.0	0.07575257700648426	0.04876399766907535	0.06077827316213131	1.5534529699669035	2.3979400086720375	-1.1206025884275161	-1.3119006981633237	-1.2162516432954198
500.0	0.10233960208248162	0.06888045669012062	0.08395950529229287	1.485756729849905	2.6989700043360187	-0.9899562759872985	-1.1619039820924124	-1.0759301290398555
1000.0	0.10233960208248162	0.06888045669012062	0.08395950529229287	1.485756729849905	3.0	-0.9899562759872985	-1.1619039820924124	-1.0759301290398555
2500.0	0.10233960208248162	0.06888045669012062	0.08395950529229287	1.485756729849905	3.3979400086720375	-0.9899562759872985	-1.1619039820924124	-1.0759301290398555
5000.0	0.10233960208248162	0.06888045669012062	0.08395950529229287	1.485756729849905	3.6989700043360187	-0.9899562759872985	-1.1619039820924124	-1.0759301290398555
10000.0	0.10233960208248162	0.06888045669012062	0.08395950529229287	1.485756729849905	4.0	-0.9899562759872985	-1.1619039820924124	-1.0759301290398555
==> haloperidol_(scenario_3).txt <==
dose (mg)	max central concentration (mg l-1)	min central concentration (mg l-1)	mid central concentration (mg l-1)	max/min central ratio	log10(dose (mg))	log10(max central concentration (mg l-1))	log10(min central concentration (mg l-1))	log10(mid central concentration (mg l-1))
1e-06	3.6071858141755908e-09	9.14755869804229e-11	5.744296647102811e-10	39.43331694551007	-6.0	-8.442831485629346	-10.03869479505217	-9.240763140340759
5e-06	1.8035929070877954e-08	4.573779349021147e-10	2.872148323551411e-09	39.43331694551006	-5.301029995663981	-7.743861481293327	-9.33972479071615	-8.541793136004738
1e-05	3.607185814175591e-08	9.147558698042294e-10	5.7442966471028225e-09	39.43331694551006	-5.0	-7.442831485629346	-9.03869479505217	-8.240763140340757
5e-05	1.8035929070877952e-07	4.573779349021146e-09	2.8721483235514108e-08	39.43331694551006	-4.301029995663981	-6.743861481293327	-8.33972479071615	-7.541793136004738
0.0001	3.6071858141755903e-07	9.147558698042292e-09	5.744296647102822e-08	39.43331694551006	-4.0	-6.442831485629346	-8.03869479505217	-7.240763140340757
0.001	3.60718581417559e-06	9.147558698042291e-08	5.744296647102812e-07	39.43331694551006	-3.0	-5.442831485629346	-7.038694795052169	-6.240763140340758
0.01	3.6071858141755905e-05	9.147558698042293e-07	5.744296647102811e-06	39.43331694551006	-2.0	-4.442831485629346	-6.038694795052169	-5.240763140340758
0.1	0.00036071858141755906	9.147558698042292e-06	5.744296647102817e-05	39.433316945510064	-1.0	-3.4428314856293456	-5.038694795052169	-4.240763140340758
1.0	0.00360718581417559	9.14755869804229e-05	0.0005744296647102823	39.433316945510064	0.0	-2.442831485629346	-4.038694795052169	-3.240763140340757
10.0	0.036071858141755904	0.0009147558698042292	0.0057442966471028195	39.43331694551006	1.0	-1.4428314856293458	-3.038694795052169	-2.2407631403407575
25.0	0.13218340130734746	0.0038626414727938605	0.0225959529098623	34.22098639968746	1.3979400086720377	-0.878823077174266	-2.4131156008412744	-1.6459693390077703
50.0	0.13535501275119954	0.006162302390335742	0.028880763816433966	21.96500661237836	1.6989700043360187	-0.8685256558899815	-2.210256994231999	-1.5393913250609905
75.0	0.1380830198846831	0.008470516158330915	0.03419991887599059	16.301606337044266	1.8750612633917	-0.8598597234762566	-2.072090124747814	-1.4659749241120352
100.0	0.14082879011613014	0.01078731447980429	0.03897646016242432	13.055037041868566	2.0	-0.8513085517959939	-1.9670866602074502	-1.409197606001722
250.0	0.1571182234531271	0.02486871252728367	0.06250862285999696	6.317907422056988	2.3979400086720375	-0.8037734401278084	-1.6043466979134042	-1.2040600690206065
500.0	0.16872831697602703	0.03478013025457287	0.07660543611298797	4.851284792236876	2.6989700043360187	-0.7728120254463129	-1.4586687958601519	-1.1157404106532323
1000.0	0.16872831697602703	0.03478013025457287	0.07660543611298797	4.851284792236876	3.0	-0.7728120254463129	-1.4586687958601519	-1.1157404106532323
2500.0	0.16872831697602703	0.03478013025457287	0.07660543611298797	4.851284792236876	3.3979400086720375	-0.7728120254463129	-1.4586687958601519	-1.1157404106532323
5000.0	0.16872831697602703	0.03478013025457287	0.07660543611298797	4.851284792236876	3.6989700043360187	-0.7728120254463129	-1.4586687958601519	-1.1157404106532323
10000.0	0.16872831697602703	0.03478013025457287	0.07660543611298797	4.851284792236876	4.0	-0.7728120254463129	-1.4586687958601519	-1.1157404106532323
==> haloperidol_(scenario_4).txt <==
dose (mg)	max central concentration (mg l-1)	min central concentration (mg l-1)	mid central concentration (mg l-1)	max/min central ratio	log10(dose (mg))	log10(max central concentration (mg l-1))	log10(min central concentration (mg l-1))	log10(mid central concentration (mg l-1))
1e-06	2.9434739155386434e-10	1.5544543702581193e-10	2.1390408812712767e-10	1.8935737013945773	-6.0	-9.53113980846327	-9.808422021794453	-9.669780915128863
5e-06	1.471736957769322e-09	7.772271851290598e-10	1.0695204406356427e-09	1.893573701394577	-5.301029995663981	-8.83216980412725	-9.109452017458434	-8.970810910792842
1e-05	2.943473915538644e-09	1.5544543702581196e-09	2.1390408812712855e-09	1.893573701394577	-5.0	-8.53113980846327	-8.808422021794453	-8.669780915128861
5e-05	1.471736957769322e-08	7.772271851290598e-09	1.0695204406356428e-08	1.893573701394577	-4.301029995663981	-7.8321698041272505	-8.109452017458434	-7.970810910792841
0.0001	2.943473915538644e-08	1.5544543702581197e-08	2.1390408812712856e-08	1.893573701394577	-4.0	-7.531139808463269	-7.808422021794452	-7.66978091512886
0.001	2.9434739155386436e-07	1.5544543702581192e-07	2.1390408812712856e-07	1.8935737013945773	-3.0	-6.531139808463269	-6.808422021794452	-6.66978091512886
0.01	2.9434739155386433e-06	1.5544543702581193e-06	2.1390408812712857e-06	1.893573701394577	-2.0	-5.53113980846327	-5.808422021794452	-5.66978091512886
0.1	2.9434739155386437e-05	1.5544543702581193e-05	2.139040881271281e-05	1.8935737013945773	-1.0	-4.531139808463269	-4.808422021794452	-4.669780915128861
1.0	0.0002943473915538644	0.00015544543702581196	0.00021390408812712813	1.8935737013945773	0.0	-3.5311398084632697	-3.808422021794452	-3.669780915128861
10.0	0.002943473915538644	0.0015544543702581193	0.002139040881271282	1.8935737013945773	1.0	-2.5311398084632697	-2.808422021794452	-2.669780915128861
25.0	0.012394916321943802	0.006583009479693042	0.009033042214412488	1.882864723221052	1.3979400086720377	-1.9067564008074733	-2.1815755195129016	-2.0441659601601874
50.0	0.01967051783574236	0.010549061360944632	0.01440505118528921	1.864669960928252	1.6989700043360187	-1.7061842069212731	-1.9767861814940184	-1.8414851942076458
75.0	0.02684200338076246	0.014569698779330988	0.019775740286813365	1.8423169749289074	1.8750612633917	-1.5711850732742576	-1.8365494269415183	-1.703867250107888
100.0	0.03393867427007579	0.018646018728252806	0.025155936795355185	1.8201566116980918	2.0	-1.4693051263211037	-1.729413883905116	-1.5993595051131098
250.0	0.07429105741518621	0.04433492453832775	0.057390664958465634	1.675677994014882	2.3979400086720375	-1.1290634601152667	-1.3532540264033874	-1.241158743259327
500.0	0.10119295884291028	0.06339834341512404	0.08009660389751452	1.5961451576157448	2.6989700043360187	-0.9948497053030939	-1.1979220899900311	-1.0963858976465626
1000.0	0.10119295884291028	0.06339834341512404	0.08009660389751452	1.5961451576157448	3.0	-0.9948497053030939	-1.1979220899900311	-1.0963858976465626
2500.0	0.10119295884291028	0.06339834341512404	0.08009660389751452	1.5961451576157448	3.3979400086720375	-0.9948497053030939	-1.1979220899900311	-1.0963858976465626
5000.0	0.10119295884291028	0.06339834341512404	0.08009660389751452	1.5961451576157448	3.6989700043360187	-0.9948497053030939	-1.1979220899900311	-1.0963858976465626
10000.0	0.10119295884291028	0.06339834341512404	0.08009660389751452	1.5961451576157448	4.0	-0.9948497053030939	-1.1979220899900311	-1.0963858976465626
==> haloperidol_(scenario_5).txt <==
dose (mg)	max central concentration (mg l-1)	min central concentration (mg l-1)	mid central concentration (mg l-1)	max/min central ratio	log10(dose (mg))	log10(max central concentration (mg l-1))	log10(min central concentration (mg l-1))	log10(mid central concentration (mg l-1))
1e-06	3.926087583060779e-10	1.3187474955121553e-10	2.2754160426881888e-10	2.977133679056599	-6.0	-9.40604001639782	-9.87983835214404	-9.642939184270931
5e-06	1.9630437915303896e-09	6.593737477560779e-10	1.1377080213440943e-09	2.9771336790565983	-5.301029995663981	-8.707070012061802	-9.18086834780802	-8.943969179934912
1e-05	3.926087583060779e-09	1.3187474955121558e-09	2.275416042688189e-09	2.9771336790565983	-5.0	-8.40604001639782	-8.87983835214404	-8.642939184270931
5e-05	1.9630437915303894e-08	6.593737477560776e-09	1.1377080213440943e-08	2.977133679056599	-4.301029995663981	-7.707070012061802	-8.18086834780802	-7.9439691799349115
0.0001	3.926087583060779e-08	1.3187474955121553e-08	2.275416042688189e-08	2.977133679056599	-4.0	-7.406040016397822	-7.87983835214404	-7.64293918427093
0.001	3.9260875830607786e-07	1.3187474955121556e-07	2.2754160426881888e-07	2.9771336790565983	-3.0	-6.406040016397822	-6.87983835214404	-6.64293918427093
0.01	3.926087583060779e-06	1.3187474955121555e-06	2.2754160426881887e-06	2.9771336790565988	-2.0	-5.406040016397822	-5.87983835214404	-5.64293918427093
0.1	3.926087583060779e-05	1.3187474955121555e-05	2.275416042688189e-05	2.9771336790565988	-1.0	-4.406040016397822	-4.87983835214404	-4.64293918427093
1.0	0.0003926087583060779	0.00013187474955121556	0.0002275416042688189	2.9771336790565983	0.0	-3.4060400163978213	-3.8798383521440396	-3.64293918427093
10.0	0.003926087583060779	0.0013187474955121555	0.0022754160426881873	2.977133679056599	1.0	-2.4060400163978213	-2.8798383521440396	-2.6429391842709307
25.0	0.016490806437765702	0.00558154072468584	0.009593962044708157	2.9545258650233883	1.3979400086720377	-1.7827581058528768	-2.2532459021613738	-2.0180020040071254
50.0	0.025868871860721614	0.008937007027252709	0.015204942933347988	2.8945788877458076	1.6989700043360187	-1.5872225104155202	-2.0488079005753224	-1.8180152054954215
75.0	0.03507600897010335	0.012333822167477195	0.020799549441804975	2.843888009233226	1.8750612633917	-1.4549898275313657	-1.908902317644766	-1.6819460725880657
100.0	0.04399734864929482	0.01577400272998288	0.026344151109989954	2.789231712611893	2.0	-1.3565734940064211	-1.8020580883472959	-1.5793157911768585
250.0	0.090866535215889	0.03745526253125031	0.05833892295728663	2.4260018239112777	2.3979400086720375	-1.0415960314864736	-1.426487154527459	-1.2340415930069661
500.0	0.11957862791029343	0.05368721967972751	0.08012392941949564	2.2273201820403963	2.6989700043360187	-0.9223464341438915	-1.270129086426365	-1.0962377602851283
1000.0	0.11957862791029343	0.05368721967972751	0.08012392941949564	2.2273201820403963	3.0	-0.9223464341438915	-1.270129086426365	-1.0962377602851283
2500.0	0.11957862791029343	0.05368721967972751	0.08012392941949564	2.2273201820403963	3.3979400086720375	-0.9223464341438915	-1.270129086426365	-1.0962377602851283
5000.0	0.11957862791029343	0.05368721967972751	0.08012392941949564	2.2273201820403963	3.6989700043360187	-0.9223464341438915	-1.270129086426365	-1.0962377602851283
10000.0	0.11957862791029343	0.05368721967972751	0.08012392941949564	2.2273201820403963	4.0	-0.9223464341438915	-1.270129086426365	-1.0962377602851283
==> imipramine_(scenario_1).txt <==
dose (mg)	max central concentration (mg l-1)	min central concentration (mg l-1)	mid central concentration (mg l-1)	max/min central ratio	log10(dose (mg))	log10(max central concentration (mg l-1))	log10(min central concentration (mg l-1))	log10(mid central concentration (mg l-1))
1e-06	4.697701798155064e-10	4.345965125320647e-11	1.4288473740724737e-10	10.809340762504313	-6.0	-9.328114554933064	-10.361913763045768	-9.845014158989416
5e-06	2.348850899077532e-09	2.1729825626603244e-10	7.144236870362367e-10	10.80934076250431	-5.301029995663981	-8.629144550597045	-9.66294375870975	-9.146044154653397
1e-05	4.697701798155064e-09	4.345965125320649e-10	1.4288473740724736e-09	10.80934076250431	-5.0	-8.328114554933064	-9.361913763045768	-8.845014158989416
5e-05	2.3488508990775317e-08	2.1729825626603244e-09	7.144236870362367e-09	10.809340762504307	-4.301029995663981	-7.629144550597046	-8.66294375870975	-8.146044154653397
0.0001	4.697701798155063e-08	4.345965125320649e-09	1.4288473740724736e-08	10.809340762504307	-4.0	-7.328114554933065	-8.361913763045768	-7.845014158989416
0.001	4.697701798155064e-07	4.345965125320648e-08	1.4288473740724738e-07	10.809340762504311	-3.0	-6.328114554933065	-7.361913763045768	-6.845014158989416
0.01	4.697701798155064e-06	4.3459651253206495e-07	1.4288473740724737e-06	10.809340762504307	-2.0	-5.328114554933065	-6.361913763045768	-5.845014158989416
0.1	4.6977017981550643e-05	4.345965125320648e-06	1.4288473740724737e-05	10.809340762504313	-1.0	-4.328114554933064	-5.361913763045768	-4.845014158989416
1.0	0.0004697701798155064	4.345965125320648e-05	0.00014288473740724738	10.809340762504313	0.0	-3.3281145549330646	-4.361913763045768	-3.8450141589894162
10.0	0.004697701798155063	0.0004345965125320648	0.0014288473740724722	10.809340762504311	1.0	-2.3281145549330646	-3.3619137630457683	-2.8450141589894167
25.0	0.011744254495387659	0.0010864912813301616	0.0035721184351811814	10.809340762504315	1.3979400086720377	-1.9301745462610271	-2.963973754373731	-2.4470741503173787
50.0	0.023488508990775318	0.0021729825626603232	0.00714423687036236	10.809340762504315	1.6989700043360187	-1.6291445505970459	-2.6629437587097495	-2.146044154653398
75.0	0.03523276348616298	0.0032594738439904853	0.010716355305543544	10.809340762504313	1.8750612633917	-1.4530532915413645	-2.486852499654068	-1.9699528955977164
100.0	0.046977017981550635	0.0043459651253206465	0.014288473740724722	10.809340762504315	2.0	-1.3281145549330646	-2.3619137630457683	-1.8450141589894165
250.0	0.11744254495387658	0.010864912813301618	0.03572118435181181	10.809340762504313	2.3979400086720375	-0.9301745462610271	-1.9639737543737306	-1.4470741503173787
500.0	0.23488508990775317	0.021729825626603236	0.07144236870362361	10.809340762504313	2.6989700043360187	-0.6291445505970459	-1.6629437587097495	-1.1460441546533977
1000.0	0.46977017981550634	0.04345965125320647	0.14288473740724725	10.809340762504313	3.0	-0.3281145549330647	-1.3619137630457683	-0.8450141589894165
2500.0	1.0800055331921983	0.1851404133273269	0.4471606767270615	5.833440218601848	3.3979400086720375	0.03342598051350829	-0.7324987710400448	-0.3495363952632683
5000.0	1.243993296663766	0.2960115185600246	0.6068248057091374	4.20251651934116	3.6989700043360187	0.09481804013793457	-0.5286913891108995	-0.21693667448648252
10000.0	1.6878049682711662	0.5222919981721843	0.9388967085911462	3.2315351837244624	4.0	0.22732226095243288	-0.28208662776493254	-0.02738218340624981
==> imipramine_(scenario_2).txt <==
dose (mg)	max central concentration (mg l-1)	min central concentration (mg l-1)	mid central concentration (mg l-1)	max/min central ratio	log10(dose (mg))	log10(max central concentration (mg l-1))	log10(min central concentration (mg l-1))	log10(mid central concentration (mg l-1))
1e-06	1.290341622824279e-10	4.310875666792191e-11	7.45821848948013e-11	2.9932239353691403	-6.0	-9.889295293370784	-10.365434502779317	-10.12736489807505
5e-06	6.451708114121395e-10	2.155437833396096e-10	3.7291092447400644e-10	2.99322393536914	-5.301029995663981	-9.190325289034766	-9.666464498443299	-9.428394893739032
1e-05	1.290341622824279e-09	4.310875666792192e-10	7.45821848948013e-10	2.99322393536914	-5.0	-8.889295293370784	-9.365434502779317	-9.12736489807505
5e-05	6.451708114121395e-09	2.155437833396096e-09	3.729109244740064e-09	2.99322393536914	-4.301029995663981	-8.190325289034766	-8.666464498443299	-8.428394893739032
0.0001	1.290341622824279e-08	4.310875666792192e-09	7.45821848948013e-09	2.99322393536914	-4.0	-7.889295293370783	-8.365434502779317	-8.12736489807505
0.001	1.290341622824279e-07	4.3108756667921915e-08	7.45821848948013e-08	2.9932239353691403	-3.0	-6.889295293370783	-7.365434502779317	-7.127364898075051
0.01	1.290341622824279e-06	4.3108756667921914e-07	7.45821848948013e-07	2.9932239353691403	-2.0	-5.889295293370783	-6.365434502779317	-6.127364898075051
0.1	1.2903416228242792e-05	4.310875666792192e-06	7.45821848948013e-06	2.9932239353691403	-1.0	-4.889295293370783	-5.365434502779317	-5.127364898075051
1.0	0.0001290341622824279	4.310875666792192e-05	7.45821848948013e-05	2.9932239353691403	0.0	-3.8892952933707834	-4.365434502779317	-4.127364898075051
10.0	0.001290341622824279	0.0004310875666792193	0.000745821848948013	2.9932239353691394	1.0	-2.8892952933707834	-3.3654345027793173	-3.127364898075051
25.0	0.003225854057060698	0.001077718916698048	0.0018645546223700338	2.9932239353691403	1.3979400086720377	-2.491355284698746	-2.96749449410728	-2.729424889403013
50.0	0.006451708114121396	0.002155437833396096	0.003729109244740068	2.9932239353691403	1.6989700043360187	-2.1903252890347646	-2.6664644984432986	-2.4283948937390316
75.0	0.009677562171182095	0.003233156750094145	0.0055936638671101	2.99322393536914	1.8750612633917	-2.0142340299790833	-2.4903732393876172	-2.2523036346833503
100.0	0.012903416228242792	0.004310875666792192	0.0074582184894801335	2.9932239353691403	2.0	-1.8892952933707836	-2.3654345027793173	-2.1273648980750504
250.0	0.032258540570606974	0.01077718916698048	0.018645546223700335	2.99322393536914	2.3979400086720375	-1.4913552846987461	-1.9674944941072796	-1.7294248894030129
500.0	0.06451708114121395	0.02155437833396096	0.03729109244740067	2.99322393536914	2.6989700043360187	-1.1903252890347649	-1.6664644984432984	-1.4283948937390316
1000.0	0.1290341622824279	0.04310875666792192	0.07458218489480134	2.99322393536914	3.0	-0.8892952933707836	-1.3654345027793173	-1.1273648980750504
2500.0	0.5447727702271608	0.1836470190317174	0.31630032453645823	2.9664122679447025	3.3979400086720375	-0.2637846082091294	-0.7360161167528446	-0.499900362480987
5000.0	0.8489484436737054	0.2936276443807837	0.49927420493817076	2.891241543227339	3.6989700043360187	-0.07111868349914567	-0.5322030589846706	-0.3016608712419081
10000.0	1.4213024730844417	0.518103124944733	0.8581265948545859	2.7432810277607467	4.0	0.1526865117153844	-0.28558378825300434	-0.06644863826880994
==> imipramine_(scenario_3).txt <==
dose (mg)	max central concentration (mg l-1)	min central concentration (mg l-1)	mid central concentration (mg l-1)	max/min central ratio	log10(dose (mg))	log10(max central concentration (mg l-1))	log10(min central concentration (mg l-1))	log10(mid central concentration (mg l-1))
1e-06	1.2481719984760956e-09	2.804539294279154e-11	1.8709749906786987e-10	44.50542023148623	-6.0	-8.90372556461984	-10.552138470730572	-9.727932017675206
5e-06	6.24085999238048e-09	1.4022696471395775e-10	9.354874953393493e-10	44.50542023148622	-5.301029995663981	-8.204755560283822	-9.853168466394553	-9.028962013339187
1e-05	1.248171998476096e-08	2.804539294279155e-10	1.870974990678699e-09	44.50542023148622	-5.0	-7.90372556461984	-9.552138470730572	-8.727932017675206
5e-05	6.240859992380479e-08	1.4022696471395779e-09	9.354874953393494e-09	44.5054202314862	-4.301029995663981	-7.204755560283822	-8.853168466394553	-8.028962013339187
0.0001	1.2481719984760957e-07	2.8045392942791557e-09	1.870974990678699e-08	44.5054202314862	-4.0	-6.90372556461984	-8.552138470730572	-7.727932017675206
0.001	1.2481719984760959e-06	2.8045392942791554e-08	1.8709749906786987e-07	44.50542023148621	-3.0	-5.90372556461984	-7.552138470730572	-6.727932017675206
0.01	1.2481719984760958e-05	2.8045392942791555e-07	1.8709749906786988e-06	44.50542023148621	-2.0	-4.90372556461984	-6.552138470730572	-5.727932017675206
0.1	0.0001248171998476096	2.8045392942791554e-06	1.8709749906786987e-05	44.50542023148621	-1.0	-3.9037255646198408	-5.552138470730572	-4.727932017675206
1.0	0.0012481719984760958	2.804539294279155e-05	0.00018709749906786988	44.50542023148622	0.0	-2.9037255646198408	-4.552138470730572	-3.727932017675206
10.0	0.012481719984760956	0.0002804539294279155	0.0018709749906786971	44.505420231486205	1.0	-1.9037255646198408	-3.552138470730572	-2.7279320176752067
25.0	0.031204299961902392	0.0007011348235697887	0.004677437476696743	44.50542023148621	1.3979400086720377	-1.505785555947803	-3.1541984620585346	-2.3299920090031687
50.0	0.062408599923804785	0.0014022696471395774	0.009354874953393488	44.50542023148621	1.6989700043360187	-1.204755560283822	-2.8531684663945533	-2.0289620133391875
75.0	0.09361289988570717	0.0021034044707093666	0.014032312430090232	44.505420231486205	1.8750612633917	-1.0286643012281407	-2.677077207338872	-1.8528707542835063
100.0	0.12481719984760957	0.002804539294279155	0.018709749906786973	44.50542023148621	2.0	-0.9037255646198408	-2.552138470730572	-1.7279320176752064
250.0	0.3120429996190239	0.007011348235697886	0.046774374766967435	44.50542023148621	2.3979400086720375	-0.5057855559478033	-2.1541984620585346	-1.3299920090031687
500.0	0.6240859992380478	0.014022696471395773	0.09354874953393487	44.50542023148621	2.6989700043360187	-0.20475556028382202	-1.8531684663945533	-1.0289620133391877
1000.0	1.2481719984760955	0.028045392942791545	0.18709749906786974	44.50542023148621	3.0	0.09627443538015916	-1.552138470730572	-0.7279320176752064
2500.0	4.654963691267379	0.11926053448876979	0.7450862083318709	39.03188687877057	3.3979400086720375	0.6679162978321369	-0.9235032486125905	-0.12779347539022687
5000.0	4.761607939971774	0.19015892805104556	0.9515578078416359	25.0401492518594	3.6989700043360187	0.6777536337155549	-0.7208832794436748	-0.02156482286405999
10000.0	4.971438066728407	0.33354376927239704	1.2877081157936652	14.904904617385776	4.0	0.6964820334227462	-0.4768471677258046	0.10981743284847081
==> imipramine_(scenario_4).txt <==
dose (mg)	max central concentration (mg l-1)	min central concentration (mg l-1)	mid central concentration (mg l-1)	max/min central ratio	log10(dose (mg))	log10(max central concentration (mg l-1))	log10(min central concentration (mg l-1))	log10(mid central concentration (mg l-1))
1e-06	1.2816575788584965e-10	3.31626012755399e-11	6.519440103218845e-11	3.864767930023097	-6.0	-9.892227990009209	-10.47935141071211	-10.18578970036066
5e-06	6.408287894292482e-10	1.658130063776995e-10	3.259720051609422e-10	3.864767930023097	-5.301029995663981	-9.19325798567319	-9.780381406376092	-9.486819696024641
1e-05	1.2816575788584964e-09	3.31626012755399e-10	6.519440103218845e-10	3.864767930023097	-5.0	-8.892227990009209	-9.47935141071211	-9.18578970036066
5e-05	6.408287894292482e-09	1.658130063776995e-09	3.259720051609422e-09	3.864767930023097	-4.301029995663981	-8.19325798567319	-8.780381406376092	-8.486819696024641
0.0001	1.2816575788584964e-08	3.31626012755399e-09	6.519440103218845e-09	3.864767930023097	-4.0	-7.892227990009209	-8.47935141071211	-8.18578970036066
0.001	1.2816575788584966e-07	3.3162601275539896e-08	6.519440103218845e-08	3.8647679300230977	-3.0	-6.892227990009209	-7.479351410712111	-7.18578970036066
0.01	1.2816575788584965e-06	3.3162601275539896e-07	6.519440103218845e-07	3.8647679300230973	-2.0	-5.892227990009209	-6.479351410712111	-6.18578970036066
0.1	1.2816575788584965e-05	3.3162601275539894e-06	6.519440103218846e-06	3.8647679300230977	-1.0	-4.892227990009209	-5.479351410712111	-5.18578970036066
1.0	0.00012816575788584966	3.31626012755399e-05	6.519440103218845e-05	3.864767930023097	0.0	-3.892227990009209	-4.479351410712111	-4.18578970036066
10.0	0.0012816575788584966	0.000331626012755399	0.0006519440103218845	3.864767930023097	1.0	-2.892227990009209	-3.4793514107121104	-3.18578970036066
25.0	0.0032041439471462412	0.0008290650318884975	0.001629860025804711	3.864767930023097	1.3979400086720377	-2.4942879813371714	-3.081411402040073	-2.7878496916886224
50.0	0.0064082878942924824	0.001658130063776995	0.0032597200516094223	3.864767930023097	1.6989700043360187	-2.19325798567319	-2.7803814063760917	-2.486819696024641
75.0	0.009612431841438724	0.0024871950956654927	0.004889580077414134	3.8647679300230964	1.8750612633917	-2.017166726617509	-2.6042901473204108	-2.31072843696896
100.0	0.012816575788584965	0.00331626012755399	0.006519440103218845	3.864767930023097	2.0	-1.892227990009209	-2.4793514107121104	-2.18578970036066
250.0	0.032041439471462416	0.008290650318884974	0.016298600258047115	3.8647679300230977	2.3979400086720375	-1.4942879813371712	-2.081411402040073	-1.7878496916886222
500.0	0.06408287894292483	0.016581300637769948	0.03259720051609422	3.8647679300230977	2.6989700043360187	-1.19325798567319	-1.7803814063760919	-1.4868196960246411
1000.0	0.12816575788584966	0.033162601275539896	0.06519440103218846	3.8647679300230977	3.0	-0.8922279900092088	-1.4793514107121106	-1.1857897003606597
2500.0	0.5399930863844141	0.14152481449543944	0.27644605509823067	3.815536436557669	3.3979400086720375	-0.26761180048132754	-0.84916740569728	-0.5583896030893039
5000.0	0.8550421597237501	0.2269062084567607	0.44047062845733104	3.7682625148914206	3.6989700043360187	-0.06801247090460509	-0.6441536210757304	-0.35608304599016766
10000.0	1.4571497627507524	0.4028976208437979	0.7662128768334444	3.616675024536034	4.0	0.16350418992629565	-0.3948052971622822	-0.11565055361799312
==> imipramine_(scenario_5).txt <==
dose (mg)	max central concentration (mg l-1)	min central concentration (mg l-1)	mid central concentration (mg l-1)	max/min central ratio	log10(dose (mg))	log10(max central concentration (mg l-1))	log10(min central concentration (mg l-1))	log10(mid central concentration (mg l-1))
1e-06	2.0036887761120892e-10	3.3114463469179455e-11	8.14561715158333e-11	6.050796438169616	-6.0	-9.698169734558148	-10.479982277134152	-10.08907600584615
5e-06	1.0018443880560445e-09	1.6557231734589727e-10	4.072808575791664e-10	6.050796438169616	-5.301029995663981	-8.999199730222129	-9.781012272798133	-9.390106001510132
1e-05	2.003688776112089e-09	3.3114463469179455e-10	8.145617151583329e-10	6.050796438169616	-5.0	-8.698169734558148	-9.479982277134152	-9.08907600584615
5e-05	1.0018443880560445e-08	1.6557231734589726e-09	4.072808575791664e-09	6.050796438169616	-4.301029995663981	-7.99919973022213	-8.781012272798133	-8.390106001510132
0.0001	2.003688776112089e-08	3.311446346917945e-09	8.145617151583328e-09	6.050796438169616	-4.0	-7.698169734558149	-8.479982277134152	-8.08907600584615
0.001	2.0036887761120888e-07	3.311446346917945e-08	8.145617151583328e-08	6.050796438169616	-3.0	-6.698169734558149	-7.479982277134152	-7.089076005846151
0.01	2.0036887761120886e-06	3.311446346917946e-07	8.145617151583329e-07	6.0507964381696135	-2.0	-5.698169734558149	-6.479982277134152	-6.089076005846151
0.1	2.0036887761120888e-05	3.3114463469179452e-06	8.14561715158333e-06	6.050796438169615	-1.0	-4.698169734558149	-5.479982277134152	-5.089076005846151
1.0	0.0002003688776112089	3.311446346917945e-05	8.145617151583337e-05	6.050796438169615	0.0	-3.6981697345581486	-4.479982277134152	-4.08907600584615
10.0	0.002003688776112089	0.0003311446346917945	0.0008145617151583338	6.050796438169616	1.0	-2.6981697345581486	-3.4799822771341518	-3.08907600584615
25.0	0.005009221940280222	0.0008278615867294863	0.002036404287895834	6.050796438169615	1.3979400086720377	-2.3002297258861106	-3.082042268462114	-2.6911359971741127
50.0	0.010018443880560444	0.0016557231734589727	0.0040728085757916685	6.050796438169615	1.6989700043360187	-1.9991997302221296	-2.7810122727981326	-2.3901060015101314
75.0	0.015027665820840665	0.0024835847601884587	0.006109212863687504	6.050796438169616	1.8750612633917	-1.8231084711664485	-2.6049210137424517	-2.21401474245445
100.0	0.02003688776112089	0.0033114463469179453	0.008145617151583339	6.050796438169615	2.0	-1.6981697345581483	-2.4799822771341518	-2.08907600584615
250.0	0.050092219402802216	0.008278615867294864	0.02036404287895835	6.050796438169614	2.3979400086720375	-1.3002297258861109	-2.082042268462114	-1.6911359971741122
500.0	0.10018443880560443	0.016557231734589728	0.04072808575791669	6.050796438169614	2.6989700043360187	-0.9991997302221296	-1.7810122727981328	-1.3901060015101312
1000.0	0.20036887761120886	0.033114463469179456	0.08145617151583337	6.050796438169614	3.0	-0.6981697345581485	-1.4799822771341515	-1.0890760058461502
2500.0	0.8463817533169458	0.14093070441314434	0.34537107101983705	6.005658999870899	3.3979400086720375	-0.07243370792607065	-0.8509943773343701	-0.4617140426302204
5000.0	1.300121262813484	0.2249940430134653	0.5408507551332233	5.778469711465539	3.6989700043360187	0.11398386101044801	-0.6478289802025424	-0.2669225595960471
10000.0	2.1429285619903404	0.3957519054426359	0.9209061090225894	5.414828160065441	4.0	0.3310076933700955	-0.40257698544544174	-0.03578464603767302
==> ketoprofen_(scenario_1).txt <==
dose (mg)	max central concentration (mg l-1)	min central concentration (mg l-1)	mid central concentration (mg l-1)	max/min central ratio	log10(dose (mg))	log10(max central concentration (mg l-1))	log10(min central concentration (mg l-1))	log10(mid central concentration (mg l-1))
1e-06	1.2234239774110023e-09	3.6876697811568516e-13	2.1240488768013905e-11	3317.6071883182676	-6.0	-8.912423012186062	-12.433247975536592	-10.672835493861328
5e-06	6.117119887055013e-09	1.843834890578426e-12	1.0620244384006994e-10	3317.6071883182676	-5.301029995663981	-8.213453007850044	-11.734277971200571	-9.973865489525307
1e-05	1.2234239774110025e-08	3.687669781156852e-12	2.124048876801395e-10	3317.6071883182676	-5.0	-7.912423012186062	-11.433247975536592	-9.672835493861326
5e-05	6.117119887055013e-08	1.8438348905784264e-11	1.0620244384006994e-09	3317.607188318267	-4.301029995663981	-7.213453007850044	-10.734277971200571	-8.973865489525307
0.0001	1.2234239774110026e-07	3.687669781156853e-11	2.124048876801399e-09	3317.607188318267	-4.0	-6.912423012186062	-10.43324797553659	-8.672835493861326
0.001	1.2234239774110025e-06	3.6876697811568525e-10	2.1240488768013992e-08	3317.607188318267	-3.0	-5.912423012186062	-9.43324797553659	-7.672835493861326
0.01	1.2234239774110025e-05	3.687669781156852e-09	2.124048876801399e-07	3317.6071883182676	-2.0	-4.912423012186062	-8.433247975536592	-6.672835493861326
0.1	0.00012234239774110026	3.6876697811568524e-08	2.124048876801397e-06	3317.6071883182676	-1.0	-3.9124230121860624	-7.433247975536591	-5.672835493861326
1.0	0.0012234239774110024	3.687669781156852e-07	2.124048876801397e-05	3317.607188318267	0.0	-2.9124230121860624	-6.433247975536591	-4.672835493861326
10.0	0.012234239774110027	3.687669781156852e-06	0.0002124048876801397	3317.607188318268	1.0	-1.9124230121860621	-5.433247975536591	-3.6728354938613266
25.0	0.03058559943527506	9.21917445289213e-06	0.0005310122192003491	3317.607188318267	1.3979400086720377	-1.5144830035140247	-5.035307966864553	-3.274895485189289
50.0	0.06117119887055012	1.843834890578426e-05	0.0010620244384006983	3317.607188318267	1.6989700043360187	-1.2134530078500434	-4.734277971200572	-2.973865489525308
75.0	0.09175679830582519	2.7657523358676397e-05	0.0015930366576010478	3317.6071883182667	1.8750612633917	-1.0373617487943623	-4.558186712144891	-2.7977742304696265
100.0	0.12234239774110024	3.687669781156852e-05	0.002124048876801397	3317.607188318267	2.0	-0.9124230121860623	-4.433247975536591	-2.6728354938613266
250.0	0.3058559943527506	9.21917445289213e-05	0.0053101221920034926	3317.6071883182676	2.3979400086720375	-0.5144830035140247	-4.035307966864553	-2.274895485189289
500.0	0.6117119887055013	0.0001843834890578426	0.010620244384006985	3317.6071883182676	2.6989700043360187	-0.21345300785004342	-3.734277971200572	-1.9738654895253078
1000.0	1.2234239774110025	0.0003687669781156852	0.02124048876801397	3317.6071883182676	3.0	0.08757698781393776	-3.433247975536591	-1.6728354938613266
2500.0	4.426407922257004	0.001523351844377662	0.08211562989064934	2905.70293303799	3.3979400086720375	0.646051434494507	-2.8171997772785464	-1.0855741713920197
5000.0	6.4670147383088326	0.0026857562715853233	0.13179083955968895	2407.89337689661	3.6989700043360187	0.8107038507041764	-2.5709334014619025	-0.880114775378863
10000.0	9.433843007468749	0.005622784672428299	0.23031384644543224	1677.7884192735014	4.0	0.9746886446935146	-2.250048547713571	-0.6376799515100284
==> ketoprofen_(scenario_2).txt <==
dose (mg)	max central concentration (mg l-1)	min central concentration (mg l-1)	mid central concentration (mg l-1)	max/min central ratio	log10(dose (mg))	log10(max central concentration (mg l-1))	log10(min central concentration (mg l-1))	log10(mid central concentration (mg l-1))
1e-06	1.162066541808413e-09	3.64293798295177e-13	2.0575073131999522e-11	3189.9157966637226	-6.0	-8.93476900282968	-12.438548222085311	-10.686658612457496
5e-06	5.8103327090420665e-09	1.8214689914758854e-12	1.028753656599976e-10	3189.9157966637226	-5.301029995663981	-8.235798998493662	-11.739578217749292	-9.987688608121477
1e-05	1.1620665418084133e-08	3.642937982951771e-12	2.057507313199952e-10	3189.9157966637226	-5.0	-7.934769002829682	-11.438548222085311	-9.686658612457496
5e-05	5.810332709042065e-08	1.8214689914758854e-11	1.028753656599976e-09	3189.9157966637217	-4.301029995663981	-7.235798998493663	-10.739578217749292	-8.987688608121477
0.0001	1.162066541808413e-07	3.642937982951771e-11	2.057507313199952e-09	3189.9157966637217	-4.0	-6.934769002829682	-10.438548222085311	-8.686658612457496
0.001	1.162066541808413e-06	3.6429379829517715e-10	2.0575073131999524e-08	3189.9157966637213	-3.0	-5.934769002829682	-9.438548222085311	-7.686658612457496
0.01	1.162066541808413e-05	3.6429379829517708e-09	2.0575073131999523e-07	3189.915796663722	-2.0	-4.934769002829682	-8.438548222085311	-6.686658612457496
0.1	0.00011620665418084131	3.6429379829517715e-08	2.05750731319995e-06	3189.9157966637217	-1.0	-3.9347690028296816	-7.438548222085311	-5.686658612457496
1.0	0.0011620665418084132	3.6429379829517706e-07	2.0575073131999502e-05	3189.9157966637226	0.0	-2.9347690028296816	-6.438548222085311	-4.686658612457496
10.0	0.011620665418084132	3.6429379829517713e-06	0.00020575073131999514	3189.915796663722	1.0	-1.9347690028296816	-5.438548222085311	-3.686658612457496
25.0	0.02905166354521033	9.107344957379428e-06	0.0005143768282999877	3189.915796663722	1.3979400086720377	-1.5368289941576438	-5.0406082134132735	-3.2887186037854583
50.0	0.05810332709042066	1.8214689914758856e-05	0.0010287536565999754	3189.915796663722	1.6989700043360187	-1.2357989984936626	-4.739578217749292	-2.987688608121477
75.0	0.08715499063563098	2.7322034872138282e-05	0.0015431304848999628	3189.9157966637217	1.8750612633917	-1.0597077394379815	-4.563486958693611	-2.811597349065796
100.0	0.11620665418084132	3.642937982951771e-05	0.0020575073131999513	3189.915796663722	2.0	-0.9347690028296815	-4.438548222085311	-2.686658612457496
250.0	0.29051663545210327	9.107344957379428e-05	0.005143768282999878	3189.9157966637217	2.3979400086720375	-0.536828994157644	-4.0406082134132735	-2.2887186037854583
500.0	0.5810332709042065	0.00018214689914758855	0.010287536565999752	3189.9157966637217	2.6989700043360187	-0.23579899849366276	-3.7395782177492918	-1.9876886081214773
1000.0	1.162066541808413	0.0003642937982951771	0.020575073131999508	3189.9157966637217	3.0	0.06523099717031845	-3.4385482220853105	-1.686658612457496
2500.0	4.321552426628079	0.0015048734362413814	0.08064359522092923	2871.70490391652	3.3979400086720375	0.6356397859828999	-2.822500023826484	-1.093430118921792
5000.0	6.605426226327591	0.002653177783087018	0.13238342083324744	2489.628199223824	3.6989700043360187	0.8199008464425658	-2.5762336480098402	-0.8781664007836372
10000.0	9.830281266133085	0.0055545797397182186	0.23367302188441516	1769.7614809346082	4.0	0.9925659441375276	-2.255348794261509	-0.6313914250619908
==> ketoprofen_(scenario_3).txt <==
dose (mg)	max central concentration (mg l-1)	min central concentration (mg l-1)	mid central concentration (mg l-1)	max/min central ratio	log10(dose (mg))	log10(max central concentration (mg l-1))	log10(min central concentration (mg l-1))	log10(mid central concentration (mg l-1))
1e-06	2.0346526477255563e-09	3.629909343364086e-12	8.593954070437802e-11	560.5243699667452	-6.0	-8.691509722090863	-11.440104221291262	-10.065806971691064
5e-06	1.0173263238627785e-08	1.814954671682043e-11	4.2969770352189177e-10	560.5243699667454	-5.301029995663981	-7.992539717754844	-10.741134216955244	-9.366836967355043
1e-05	2.034652647725557e-08	3.629909343364086e-11	8.593954070437837e-10	560.5243699667454	-5.0	-7.691509722090863	-10.440104221291262	-9.065806971691062
5e-05	1.0173263238627784e-07	1.814954671682043e-10	4.296977035218909e-09	560.5243699667454	-4.301029995663981	-6.992539717754844	-9.741134216955244	-8.366836967355043
0.0001	2.0346526477255568e-07	3.629909343364086e-10	8.593954070437802e-09	560.5243699667454	-4.0	-6.691509722090863	-9.440104221291262	-8.065806971691064
0.001	2.034652647725556e-06	3.629909343364086e-09	8.59395407043782e-08	560.5243699667452	-3.0	-5.6915097220908635	-8.440104221291262	-7.065806971691063
0.01	2.0346526477255564e-05	3.6299093433640866e-08	8.593954070437819e-07	560.5243699667452	-2.0	-4.6915097220908635	-7.440104221291263	-6.065806971691063
0.1	0.00020346526477255566	3.6299093433640855e-07	8.59395407043782e-06	560.5243699667454	-1.0	-3.691509722090863	-6.440104221291263	-5.065806971691063
1.0	0.0020346526477255564	3.629909343364087e-06	8.59395407043782e-05	560.5243699667452	0.0	-2.691509722090863	-5.4401042212912625	-4.065806971691063
10.0	0.020346526477255565	3.6299093433640876e-05	0.0008593954070437819	560.5243699667451	1.0	-1.691509722090863	-4.4401042212912625	-3.065806971691063
25.0	0.05086631619313892	9.074773358410216e-05	0.002148488517609455	560.5243699667453	1.3979400086720377	-1.2935697134188253	-4.042164212619225	-2.6678669630190255
50.0	0.10173263238627785	0.00018149546716820432	0.00429697703521891	560.5243699667453	1.6989700043360187	-0.9925397177548442	-3.741134216955244	-2.3668369673550442
75.0	0.15259894857941678	0.00027224320075230636	0.006445465552828363	560.5243699667457	1.8750612633917	-0.8164484586991629	-3.5650429578995633	-2.190745708299363
100.0	0.2034652647725557	0.00036299093433640864	0.00859395407043782	560.5243699667453	2.0	-0.6915097220908629	-3.440104221291263	-2.065806971691063
250.0	0.5086631619313892	0.0009074773358410215	0.021484885176094544	560.5243699667453	2.3979400086720375	-0.29356971341882543	-3.0421642126192254	-1.6678669630190255
500.0	1.0173263238627783	0.001814954671682043	0.042969770352189095	560.5243699667453	2.6989700043360187	0.0074602822451557815	-2.741134216955244	-1.3668369673550442
1000.0	2.0346526477255567	0.003629909343364086	0.0859395407043782	560.5243699667453	3.0	0.30849027790913697	-2.440104221291263	-1.065806971691063
2500.0	7.387677540897284	0.014654575476623782	0.3290338555833389	504.1208837937151	3.3979400086720375	0.8685079309932712	-1.8340267579713767	-0.48275941348905294
5000.0	10.06997806986047	0.024960706576343708	0.5013519400899962	403.4332136817074	3.6989700043360187	1.0030285247592827	-1.602743125004685	-0.2998573001227012
10000.0	12.077412435044563	0.0483838201236095	0.764428774194065	249.6167604002652	4.0	1.0819738974013795	-1.3152998450872655	-0.116662973842943
==> ketoprofen_(scenario_4).txt <==
dose (mg)	max central concentration (mg l-1)	min central concentration (mg l-1)	mid central concentration (mg l-1)	max/min central ratio	log10(dose (mg))	log10(max central concentration (mg l-1))	log10(min central concentration (mg l-1))	log10(mid central concentration (mg l-1))
1e-06	1.3378815982711545e-09	2.7249581418483094e-12	6.037939511156126e-11	490.9732658732453	-6.0	-8.873582319671927	-11.564640164544741	-10.219111242108333
5e-06	6.689407991355774e-09	1.3624790709241551e-11	3.018969755578063e-10	490.9732658732452	-5.301029995663981	-8.174612315335908	-10.865670160208722	-9.520141237772314
1e-05	1.3378815982711547e-08	2.7249581418483102e-11	6.037939511156127e-10	490.9732658732452	-5.0	-7.873582319671926	-10.564640164544741	-9.219111242108333
5e-05	6.689407991355772e-08	1.3624790709241547e-10	3.0189697555780568e-09	490.9732658732453	-4.301029995663981	-7.174612315335907	-9.865670160208722	-8.520141237772314
0.0001	1.3378815982711544e-07	2.7249581418483094e-10	6.037939511156102e-09	490.9732658732453	-4.0	-6.873582319671927	-9.564640164544741	-8.219111242108335
0.001	1.3378815982711544e-06	2.7249581418483103e-09	6.037939511156114e-08	490.9732658732451	-3.0	-5.873582319671927	-8.564640164544741	-7.219111242108334
0.01	1.3378815982711546e-05	2.72495814184831e-08	6.037939511156114e-07	490.9732658732452	-2.0	-4.873582319671926	-7.564640164544742	-6.219111242108334
0.1	0.00013378815982711546	2.72495814184831e-07	6.037939511156114e-06	490.9732658732452	-1.0	-3.8735823196719266	-6.564640164544742	-5.219111242108334
1.0	0.0013378815982711548	2.724958141848309e-06	6.0379395111561144e-05	490.9732658732455	0.0	-2.8735823196719266	-5.564640164544742	-4.219111242108334
10.0	0.013378815982711546	2.72495814184831e-05	0.0006037939511156114	490.9732658732452	1.0	-1.8735823196719266	-4.564640164544742	-3.219111242108334
25.0	0.03344703995677886	6.812395354620776e-05	0.0015094848777890283	490.9732658732451	1.3979400086720377	-1.475642310999889	-4.166700155872704	-2.8211712334362966
50.0	0.06689407991355772	0.00013624790709241552	0.0030189697555780565	490.9732658732451	1.6989700043360187	-1.1746123153359078	-3.865670160208723	-2.5201412377723154
75.0	0.10034111987033659	0.0002043718606386233	0.004528454633367086	490.9732658732451	1.8750612633917	-0.9985210562802265	-3.6895789011530415	-2.344049978716634
100.0	0.13378815982711545	0.00027249581418483103	0.006037939511156114	490.9732658732451	2.0	-0.8735823196719266	-3.5646401645447416	-2.219111242108334
250.0	0.3344703995677886	0.0006812395354620774	0.015094848777890283	490.9732658732453	2.3979400086720375	-0.47564231099988896	-3.166700155872704	-1.8211712334362966
500.0	0.6689407991355772	0.0013624790709241548	0.030189697555780565	490.9732658732453	2.6989700043360187	-0.1746123153359078	-2.865670160208723	-1.5201412377723154
1000.0	1.3378815982711545	0.0027249581418483096	0.06037939511156113	490.9732658732453	3.0	0.1264176803280734	-2.5646401645447416	-1.219111242108334
2500.0	4.89496558959098	0.011001144755806082	0.23205651256920165	444.95056634970285	3.3979400086720375	0.6897496431660648	-1.9585621207270436	-0.6344062387804894
5000.0	7.6667413101492805	0.018737968945220524	0.3790239577924019	409.1554070007587	3.6989700043360187	0.8846108096146437	-1.7272774851497685	-0.4213333377675626
10000.0	11.27019978024925	0.03632191108188833	0.6398087169563499	310.2865307621178	4.0	1.0519316145989757	-1.439831309091381	-0.19394984724620268
==> ketoprofen_(scenario_5).txt <==
dose (mg)	max central concentration (mg l-1)	min central concentration (mg l-1)	mid central concentration (mg l-1)	max/min central ratio	log10(dose (mg))	log10(max central concentration (mg l-1))	log10(min central concentration (mg l-1))	log10(mid central concentration (mg l-1))
1e-06	1.5209559397974446e-09	1.6776749881705271e-12	5.051405485909397e-11	906.5855726060613	-6.0	-8.817883366735956	-11.77529217015548	-10.296587768445718
5e-06	7.604779698987223e-09	8.388374940852636e-12	2.5257027429547034e-10	906.5855726060614	-5.301029995663981	-8.118913362399937	-11.07632216581946	-9.5976177641097
1e-05	1.5209559397974447e-08	1.6776749881705273e-11	5.051405485909408e-10	906.5855726060614	-5.0	-7.8178833667359555	-10.77529217015548	-9.296587768445717
5e-05	7.604779698987224e-08	8.388374940852637e-11	2.5257027429547035e-09	906.5855726060613	-4.301029995663981	-7.118913362399937	-10.07632216581946	-8.597617764109698
0.0001	1.5209559397974447e-07	1.6776749881705274e-10	5.051405485909418e-09	906.5855726060613	-4.0	-6.8178833667359555	-9.77529217015548	-8.296587768445717
0.001	1.5209559397974445e-06	1.6776749881705273e-09	5.0514054859094176e-08	906.5855726060613	-3.0	-5.8178833667359555	-8.77529217015548	-7.2965877684457165
0.01	1.5209559397974446e-05	1.677674988170527e-08	5.051405485909418e-07	906.5855726060615	-2.0	-4.8178833667359555	-7.7752921701554785	-6.2965877684457165
0.1	0.00015209559397974447	1.6776749881705272e-07	5.0514054859094135e-06	906.5855726060614	-1.0	-3.8178833667359555	-6.7752921701554785	-5.2965877684457165
1.0	0.0015209559397974443	1.6776749881705274e-06	5.051405485909413e-05	906.5855726060611	0.0	-2.8178833667359555	-5.7752921701554785	-4.2965877684457165
10.0	0.015209559397974446	1.6776749881705274e-05	0.0005051405485909413	906.5855726060612	1.0	-1.8178833667359553	-4.7752921701554785	-3.296587768445717
25.0	0.03802389849493611	4.194187470426319e-05	0.001262851371477353	906.5855726060612	1.3979400086720377	-1.4199433580639178	-4.377352161483441	-2.8986477597736795
50.0	0.07604779698987223	8.388374940852637e-05	0.0025257027429547068	906.5855726060612	1.6989700043360187	-1.1189133623999366	-4.07632216581946	-2.5976177641096982
75.0	0.11407169548480833	0.00012582562411278956	0.00378855411443206	906.5855726060611	1.8750612633917	-0.9428221033442554	-3.9002309067637784	-2.421526505054017
100.0	0.15209559397974445	0.00016776749881705275	0.005051405485909414	906.5855726060612	2.0	-0.8178833667359554	-3.7752921701554785	-2.296587768445717
250.0	0.3802389849493612	0.0004194187470426318	0.012628513714773533	906.5855726060614	2.3979400086720375	-0.41994335806391775	-3.377352161483441	-1.8986477597736793
500.0	0.7604779698987224	0.0008388374940852636	0.025257027429547066	906.5855726060614	2.6989700043360187	-0.11891336239993654	-3.0763221658194597	-1.5976177641096982
1000.0	1.5209559397974448	0.0016776749881705273	0.05051405485909412	906.5855726060614	3.0	0.18211663326404468	-2.7752921701554785	-1.296587768445717
2500.0	5.6824119005721165	0.006828044010926631	0.19697654313475915	832.2166482053707	3.3979400086720375	0.7545327112000028	-2.16570368825429	-0.7055854885271438
5000.0	8.32950045964025	0.011771144518646262	0.3131257793260655	707.6202697576075	3.6989700043360187	0.9206189564935782	-1.9291813082723661	-0.5042811758893939
10000.0	11.081840352187127	0.023434198537704575	0.5096018514255017	472.89180102988985	4.0	1.0446118893121001	-1.6301498949965294	-0.2927690028422145
==> nifedipine_(scenario_1).txt <==
dose (mg)	max central concentration (mg l-1)	min central concentration (mg l-1)	mid central concentration (mg l-1)	max/min central ratio	log10(dose (mg))	log10(max central concentration (mg l-1))	log10(min central concentration (mg l-1))	log10(mid central concentration (mg l-1))
1e-06	4.808755353066676e-10	9.386111667022706e-13	2.1245120551147038e-11	512.3266719659667	-6.0	-9.317967317231835	-12.027514283270413	-10.672740800251125
5e-06	2.404377676533338e-09	4.6930558335113535e-12	1.0622560275573517e-10	512.3266719659669	-5.301029995663981	-8.618997312895816	-11.328544278934395	-9.973770795915106
1e-05	4.808755353066676e-09	9.386111667022707e-12	2.1245120551147037e-10	512.3266719659669	-5.0	-8.317967317231835	-11.027514283270413	-9.672740800251125
5e-05	2.4043776765333385e-08	4.693055833511353e-11	1.0622560275573517e-09	512.326671965967	-4.301029995663981	-7.618997312895816	-10.328544278934395	-8.973770795915106
0.0001	4.808755353066677e-08	9.386111667022706e-11	2.1245120551147038e-09	512.326671965967	-4.0	-7.317967317231835	-10.027514283270415	-8.672740800251125
0.001	4.808755353066676e-07	9.386111667022703e-10	2.1245120551147035e-08	512.3266719659671	-3.0	-6.317967317231835	-9.027514283270415	-7.672740800251124
0.01	4.8087553530666765e-06	9.386111667022703e-09	2.1245120551147037e-07	512.3266719659671	-2.0	-5.317967317231835	-8.027514283270415	-6.672740800251124
0.1	4.808755353066675e-05	9.386111667022705e-08	2.1245120551147035e-06	512.3266719659667	-1.0	-4.317967317231835	-7.027514283270414	-5.672740800251124
1.0	0.0004808755353066676	9.386111667022704e-07	2.1245120551147035e-05	512.326671965967	0.0	-3.3179673172318345	-6.027514283270414	-4.672740800251124
10.0	0.0036241754311604583	1.3228231905903825e-05	0.00021895532208893555	273.9727770831543	1.0	-2.440790788108657	-4.878498200016914	-3.6596444940627855
25.0	0.006320001993769556	4.4892987723782237e-05	0.0005326572743524451	140.7792689730363	1.3979400086720377	-2.1992827847108143	-4.347821490415373	-3.273552137563094
50.0	0.007941838807060753	0.00012624258363301492	0.0010012982821318982	62.90934943273615	1.6989700043360187	-2.1000789319176243	-3.8987941259369383	-2.9994365289272813
75.0	0.007941838807060753	0.00012624258363301492	0.0010012982821318982	62.90934943273615	1.8750612633917	-2.1000789319176243	-3.8987941259369383	-2.9994365289272813
100.0	0.007941838807060753	0.00012624258363301492	0.0010012982821318982	62.90934943273615	2.0	-2.1000789319176243	-3.8987941259369383	-2.9994365289272813
250.0	0.007941838807060753	0.00012624258363301492	0.0010012982821318982	62.90934943273615	2.3979400086720375	-2.1000789319176243	-3.8987941259369383	-2.9994365289272813
500.0	0.007941838807060753	0.00012624258363301492	0.0010012982821318982	62.90934943273615	2.6989700043360187	-2.1000789319176243	-3.8987941259369383	-2.9994365289272813
1000.0	0.007941838807060753	0.00012624258363301492	0.0010012982821318982	62.90934943273615	3.0	-2.1000789319176243	-3.8987941259369383	-2.9994365289272813
2500.0	0.007941838807060753	0.00012624258363301492	0.0010012982821318982	62.90934943273615	3.3979400086720375	-2.1000789319176243	-3.8987941259369383	-2.9994365289272813
5000.0	0.007941838807060753	0.00012624258363301492	0.0010012982821318982	62.90934943273615	3.6989700043360187	-2.1000789319176243	-3.8987941259369383	-2.9994365289272813
10000.0	0.007941838807060753	0.00012624258363301492	0.0010012982821318982	62.90934943273615	4.0	-2.1000789319176243	-3.8987941259369383	-2.9994365289272813
==> nifedipine_(scenario_2).txt <==
dose (mg)	max central concentration (mg l-1)	min central concentration (mg l-1)	mid central concentration (mg l-1)	max/min central ratio	log10(dose (mg))	log10(max central concentration (mg l-1))	log10(min central concentration (mg l-1))	log10(mid central concentration (mg l-1))
1e-06	4.5446446690174953e-10	9.304839632579492e-13	2.056384930703998e-11	488.41730201400867	-6.0	-9.342500067187364	-12.031291107464538	-10.686895587325953
5e-06	2.2723223345087482e-09	4.652419816289747e-12	1.0281924653519988e-10	488.4173020140087	-5.301029995663981	-8.643530062851346	-11.33232110312852	-9.987925582989934
1e-05	4.5446446690174964e-09	9.304839632579494e-12	2.056384930703998e-10	488.4173020140087	-5.0	-8.342500067187364	-11.031291107464538	-9.686895587325953
5e-05	2.2723223345087482e-08	4.652419816289748e-11	1.028192465352001e-09	488.4173020140086	-4.301029995663981	-7.643530062851345	-10.33232110312852	-8.987925582989932
0.0001	4.5446446690174964e-08	9.304839632579495e-11	2.0563849307040024e-09	488.4173020140086	-4.0	-7.3425000671873635	-10.031291107464538	-8.686895587325951
0.001	4.544644669017496e-07	9.304839632579493e-10	2.0563849307040063e-08	488.41730201400867	-3.0	-6.3425000671873635	-9.031291107464538	-7.68689558732595
0.01	4.544644669017496e-06	9.304839632579493e-09	2.0563849307040063e-07	488.4173020140087	-2.0	-5.3425000671873635	-8.031291107464538	-6.68689558732595
0.1	4.544644669017496e-05	9.304839632579495e-08	2.0563849307040064e-06	488.41730201400856	-1.0	-4.3425000671873635	-7.031291107464539	-5.68689558732595
1.0	0.00045446446690174954	9.304839632579495e-07	2.0563849307040043e-05	488.41730201400856	0.0	-3.342500067187364	-6.031291107464539	-4.686895587325951
10.0	0.0038956958811236	1.3113691896446342e-05	0.00022602423654845052	297.0708715658699	1.0	-2.40941495382244	-4.882275024211145	-3.6458449890167928
25.0	0.006420641963056672	4.450427037477966e-05	0.0005345521358142068	144.27024438300234	1.3979400086720377	-2.1924215471531436	-4.351598314609603	-3.2720099308813735
50.0	0.007951140091860273	0.0001251494801233317	0.0009975374924703797	63.533145195845975	1.6989700043360187	-2.099570594600885	-3.9025709501311656	-3.0010707723660253
75.0	0.007951140091860273	0.0001251494801233317	0.0009975374924703797	63.533145195845975	1.8750612633917	-2.099570594600885	-3.9025709501311656	-3.0010707723660253
100.0	0.007951140091860273	0.0001251494801233317	0.0009975374924703797	63.533145195845975	2.0	-2.099570594600885	-3.9025709501311656	-3.0010707723660253
250.0	0.007951140091860273	0.0001251494801233317	0.0009975374924703797	63.533145195845975	2.3979400086720375	-2.099570594600885	-3.9025709501311656	-3.0010707723660253
500.0	0.007951140091860273	0.0001251494801233317	0.0009975374924703797	63.533145195845975	2.6989700043360187	-2.099570594600885	-3.9025709501311656	-3.0010707723660253
1000.0	0.007951140091860273	0.0001251494801233317	0.0009975374924703797	63.533145195845975	3.0	-2.099570594600885	-3.9025709501311656	-3.0010707723660253
2500.0	0.007951140091860273	0.0001251494801233317	0.0009975374924703797	63.533145195845975	3.3979400086720375	-2.099570594600885	-3.9025709501311656	-3.0010707723660253
5000.0	0.007951140091860273	0.0001251494801233317	0.0009975374924703797	63.533145195845975	3.6989700043360187	-2.099570594600885	-3.9025709501311656	-3.0010707723660253
10000.0	0.007951140091860273	0.0001251494801233317	0.0009975374924703797	63.533145195845975	4.0	-2.099570594600885	-3.9025709501311656	-3.0010707723660253
==> nifedipine_(scenario_3).txt <==
dose (mg)	max central concentration (mg l-1)	min central concentration (mg l-1)	mid central concentration (mg l-1)	max/min central ratio	log10(dose (mg))	log10(max central concentration (mg l-1))	log10(min central concentration (mg l-1))	log10(mid central concentration (mg l-1))
1e-06	1.6601583255003624e-09	4.272070570528785e-12	8.421587454149272e-11	388.6074207090808	-6.0	-8.779850492313974	-11.369361581789871	-10.074606037051923
5e-06	8.300791627501812e-09	2.1360352852643924e-11	4.2107937270746357e-10	388.6074207090808	-5.301029995663981	-8.080880487977955	-10.670391577453852	-9.375636032715905
1e-05	1.6601583255003624e-08	4.272070570528785e-11	8.421587454149272e-10	388.6074207090808	-5.0	-7.779850492313974	-10.369361581789871	-9.074606037051923
5e-05	8.300791627501814e-08	2.1360352852643926e-10	4.210793727074636e-09	388.6074207090809	-4.301029995663981	-7.080880487977955	-9.670391577453852	-8.375636032715905
0.0001	1.6601583255003627e-07	4.272070570528785e-10	8.421587454149273e-09	388.6074207090809	-4.0	-6.779850492313974	-9.369361581789871	-8.074606037051923
0.001	1.6601583255003626e-06	4.272070570528784e-09	8.421587454149273e-08	388.60742070908094	-3.0	-5.779850492313974	-8.369361581789871	-7.074606037051923
0.01	1.6601583255003623e-05	4.272070570528784e-08	8.421587454149274e-07	388.6074207090809	-2.0	-4.779850492313974	-7.369361581789871	-6.074606037051923
0.1	0.00016601583255003625	4.272070570528786e-07	8.421587454149273e-06	388.6074207090807	-1.0	-3.779850492313974	-6.369361581789871	-5.074606037051923
1.0	0.0016601583255003622	4.272070570528785e-06	8.421587454149272e-05	388.60742070908077	0.0	-2.7798504923139746	-5.369361581789871	-4.074606037051923
10.0	0.005466902635800192	5.469351517242896e-05	0.0005468126939431176	99.95522537845696	1.0	-2.2622586607181465	-4.262064163461536	-3.2621614120898417
25.0	0.006567888330873408	0.00015429890456677576	0.0010066866318625054	42.56600751193947	1.3979400086720377	-2.182574239825546	-3.8116371571662317	-2.997105698495889
50.0	0.007660659657343405	0.00033624844646805305	0.0016049563572577935	22.782736211306908	1.6989700043360187	-2.115733831776112	-3.4733397135082287	-2.7945367726421706
75.0	0.007660659657343405	0.00033624844646805305	0.0016049563572577935	22.782736211306908	1.8750612633917	-2.115733831776112	-3.4733397135082287	-2.7945367726421706
100.0	0.007660659657343405	0.00033624844646805305	0.0016049563572577935	22.782736211306908	2.0	-2.115733831776112	-3.4733397135082287	-2.7945367726421706
250.0	0.007660659657343405	0.00033624844646805305	0.0016049563572577935	22.782736211306908	2.3979400086720375	-2.115733831776112	-3.4733397135082287	-2.7945367726421706
500.0	0.007660659657343405	0.00033624844646805305	0.0016049563572577935	22.782736211306908	2.6989700043360187	-2.115733831776112	-3.4733397135082287	-2.7945367726421706
1000.0	0.007660659657343405	0.00033624844646805305	0.0016049563572577935	22.782736211306908	3.0	-2.115733831776112	-3.4733397135082287	-2.7945367726421706
2500.0	0.007660659657343405	0.00033624844646805305	0.0016049563572577935	22.782736211306908	3.3979400086720375	-2.115733831776112	-3.4733397135082287	-2.7945367726421706
5000.0	0.007660659657343405	0.00033624844646805305	0.0016049563572577935	22.782736211306908	3.6989700043360187	-2.115733831776112	-3.4733397135082287	-2.7945367726421706
10000.0	0.007660659657343405	0.00033624844646805305	0.0016049563572577935	22.782736211306908	4.0	-2.115733831776112	-3.4733397135082287	-2.7945367726421706
==> nifedipine_(scenario_4).txt <==
dose (mg)	max central concentration (mg l-1)	min central concentration (mg l-1)	mid central concentration (mg l-1)	max/min central ratio	log10(dose (mg))	log10(max central concentration (mg l-1))	log10(min central concentration (mg l-1))	log10(mid central concentration (mg l-1))
1e-06	5.852836242755544e-10	3.3889178808805587e-12	4.453625646250481e-11	172.70516573375255	-6.0	-9.232633626895995	-11.469938954713086	-10.351286290804541
5e-06	2.926418121377772e-09	1.69445894044028e-11	2.2268128231252404e-10	172.7051657337525	-5.301029995663981	-8.533663622559976	-10.770968950377068	-9.652316286468523
1e-05	5.852836242755544e-09	3.38891788088056e-11	4.453625646250482e-10	172.7051657337525	-5.0	-8.232633626895995	-10.469938954713086	-9.351286290804541
5e-05	2.9264181213777723e-08	1.694458940440279e-10	2.2268128231252404e-09	172.70516573375264	-4.301029995663981	-7.533663622559975	-9.770968950377068	-8.652316286468523
0.0001	5.852836242755545e-08	3.388917880880558e-10	4.453625646250482e-09	172.70516573375264	-4.0	-7.232633626895994	-9.469938954713086	-8.351286290804541
0.001	5.852836242755544e-07	3.3889178808805586e-09	4.453625646250481e-08	172.70516573375255	-3.0	-6.232633626895994	-8.469938954713086	-7.35128629080454
0.01	5.852836242755543e-06	3.388917880880558e-08	4.4536256462504816e-07	172.70516573375258	-2.0	-5.232633626895994	-7.469938954713087	-6.35128629080454
0.1	5.852836242755543e-05	3.388917880880559e-07	4.453625646250486e-06	172.7051657337525	-1.0	-4.2326336268959945	-6.469938954713086	-5.35128629080454
1.0	0.0005852836242755543	3.388917880880559e-06	4.453625646250486e-05	172.70516573375252	0.0	-3.232633626895994	-5.469938954713087	-4.35128629080454
10.0	0.004981010324489057	4.3386967677592435e-05	0.00046487733215372086	114.80429702999369	1.0	-2.3026825580740855	-4.3626407017239295	-3.3326616298990075
25.0	0.007017798419318405	0.0001224026787803784	0.000926821086113861	57.33369963177133	1.3979400086720377	-2.153799110705252	-3.912209077559688	-3.0330040941324703
50.0	0.007929677453141685	0.00026675886798825904	0.001454411145760406	29.726012533126724	1.6989700043360187	-2.1007444776470408	-3.573881134211458	-2.8373128059292494
75.0	0.007929677453141685	0.00026675886798825904	0.001454411145760406	29.726012533126724	1.8750612633917	-2.1007444776470408	-3.573881134211458	-2.8373128059292494
100.0	0.007929677453141685	0.00026675886798825904	0.001454411145760406	29.726012533126724	2.0	-2.1007444776470408	-3.573881134211458	-2.8373128059292494
250.0	0.007929677453141685	0.00026675886798825904	0.001454411145760406	29.726012533126724	2.3979400086720375	-2.1007444776470408	-3.573881134211458	-2.8373128059292494
500.0	0.007929677453141685	0.00026675886798825904	0.001454411145760406	29.726012533126724	2.6989700043360187	-2.1007444776470408	-3.573881134211458	-2.8373128059292494
1000.0	0.007929677453141685	0.00026675886798825904	0.001454411145760406	29.726012533126724	3.0	-2.1007444776470408	-3.573881134211458	-2.8373128059292494
2500.0	0.007929677453141685	0.00026675886798825904	0.001454411145760406	29.726012533126724	3.3979400086720375	-2.1007444776470408	-3.573881134211458	-2.8373128059292494
5000.0	0.007929677453141685	0.00026675886798825904	0.001454411145760406	29.726012533126724	3.6989700043360187	-2.1007444776470408	-3.573881134211458	-2.8373128059292494
10000.0	0.007929677453141685	0.00026675886798825904	0.001454411145760406	29.726012533126724	4.0	-2.1007444776470408	-3.573881134211458	-2.8373128059292494
==> nifedipine_(scenario_5).txt <==
dose (mg)	max central concentration (mg l-1)	min central concentration (mg l-1)	mid central concentration (mg l-1)	max/min central ratio	log10(dose (mg))	log10(max central concentration (mg l-1))	log10(min central concentration (mg l-1))	log10(mid central concentration (mg l-1))
1e-06	7.27214532950989e-10	2.5808836953124312e-12	4.332269764323836e-11	281.7695870107604	-6.0	-9.138337450581808	-11.588231566018747	-10.363284508300278
5e-06	3.636072664754946e-09	1.2904418476562157e-11	2.1661348821619178e-10	281.7695870107605	-5.301029995663981	-8.43936744624579	-10.889261561682728	-9.66431450396426
1e-05	7.272145329509892e-09	2.5808836953124314e-11	4.332269764323836e-10	281.7695870107605	-5.0	-8.138337450581808	-10.588231566018747	-9.363284508300278
5e-05	3.6360726647549464e-08	1.2904418476562159e-10	2.1661348821619177e-09	281.7695870107605	-4.301029995663981	-7.439367446245789	-9.889261561682728	-8.66431450396426
0.0001	7.272145329509893e-08	2.5808836953124317e-10	4.332269764323835e-09	281.7695870107605	-4.0	-7.138337450581807	-9.588231566018747	-8.363284508300278
0.001	7.272145329509893e-07	2.580883695312432e-09	4.332269764323836e-08	281.76958701076046	-3.0	-6.138337450581807	-8.588231566018747	-7.363284508300278
0.01	7.2721453295098925e-06	2.5808836953124317e-08	4.3322697643238354e-07	281.76958701076046	-2.0	-5.138337450581807	-7.588231566018748	-6.363284508300278
0.1	7.272145329509891e-05	2.5808836953124315e-07	4.33226976432384e-06	281.76958701076046	-1.0	-4.138337450581807	-6.588231566018748	-5.363284508300278
1.0	0.0007272145329509892	2.5808836953124315e-06	4.33226976432384e-05	281.7695870107605	0.0	-3.138337450581808	-5.588231566018748	-4.363284508300278
10.0	0.0048293247754733724	3.4171310920155604e-05	0.00040623190228871895	141.32688051557437	1.0	-2.3161135870094607	-4.4663383599642135	-3.3912259734868373
25.0	0.006569202772167307	0.00010271450774684643	0.0008214331555472932	63.95593880815728	1.3979400086720377	-2.1824873325188743	-3.988368210838771	-3.0854277716788228
50.0	0.007751719591107842	0.00024398428608661692	0.0013752446220146029	31.771388704745938	1.6989700043360187	-2.1106019457402034	-3.6126381436843564	-2.86162004471228
75.0	0.007751719591107842	0.00024398428608661692	0.0013752446220146029	31.771388704745938	1.8750612633917	-2.1106019457402034	-3.6126381436843564	-2.86162004471228
100.0	0.007751719591107842	0.00024398428608661692	0.0013752446220146029	31.771388704745938	2.0	-2.1106019457402034	-3.6126381436843564	-2.86162004471228
250.0	0.007751719591107842	0.00024398428608661692	0.0013752446220146029	31.771388704745938	2.3979400086720375	-2.1106019457402034	-3.6126381436843564	-2.86162004471228
500.0	0.007751719591107842	0.00024398428608661692	0.0013752446220146029	31.771388704745938	2.6989700043360187	-2.1106019457402034	-3.6126381436843564	-2.86162004471228
1000.0	0.007751719591107842	0.00024398428608661692	0.0013752446220146029	31.771388704745938	3.0	-2.1106019457402034	-3.6126381436843564	-2.86162004471228
2500.0	0.007751719591107842	0.00024398428608661692	0.0013752446220146029	31.771388704745938	3.3979400086720375	-2.1106019457402034	-3.6126381436843564	-2.86162004471228
5000.0	0.007751719591107842	0.00024398428608661692	0.0013752446220146029	31.771388704745938	3.6989700043360187	-2.1106019457402034	-3.6126381436843564	-2.86162004471228
10000.0	0.007751719591107842	0.00024398428608661692	0.0013752446220146029	31.771388704745938	4.0	-2.1106019457402034	-3.6126381436843564	-2.86162004471228
==> phenytoin_(scenario_1).txt <==
dose (mg)	max central concentration (mg l-1)	min central concentration (mg l-1)	mid central concentration (mg l-1)	max/min central ratio	log10(dose (mg))	log10(max central concentration (mg l-1))	log10(min central concentration (mg l-1))	log10(mid central concentration (mg l-1))
1e-06	1.386156166252151e-08	3.3286258702773002e-09	6.792639601238472e-09	4.164349555261594	-6.0	-7.85818783875671	-8.47773501577907	-8.167961427267889
5e-06	6.930780831260756e-08	1.6643129351386503e-08	3.3963198006192355e-08	4.164349555261594	-5.301029995663981	-7.159217834420692	-7.77876501144305	-7.468991422931871
1e-05	1.3861561662521512e-07	3.3286258702773006e-08	6.792639601238472e-08	4.164349555261594	-5.0	-6.85818783875671	-7.477735015779069	-7.1679614272678895
5e-05	6.930780831260754e-07	1.6643129351386505e-07	3.396319800619236e-07	4.164349555261592	-4.301029995663981	-6.159217834420692	-6.77876501144305	-6.468991422931871
0.0001	1.3861561662521509e-06	3.328625870277301e-07	6.792639601238473e-07	4.164349555261592	-4.0	-5.85818783875671	-6.477735015779069	-6.1679614272678895
0.001	1.386156166252151e-05	3.3286258702773e-06	6.792639601238472e-06	4.164349555261594	-3.0	-4.85818783875671	-5.477735015779069	-5.1679614272678895
0.01	0.00013861561662521508	3.3286258702773e-05	6.792639601238472e-05	4.164349555261593	-2.0	-3.8581878387567103	-4.477735015779069	-4.1679614272678895
0.1	0.001386156166252151	0.0003328625870277301	0.0006792639601238472	4.164349555261593	-1.0	-2.8581878387567103	-3.4777350157790687	-3.1679614272678895
1.0	0.013861561662521511	0.0033286258702773016	0.006792639601238472	4.164349555261592	0.0	-1.8581878387567101	-2.4777350157790687	-2.1679614272678895
10.0	0.10271414749205424	0.03842695852861028	0.06282509280517401	2.6729710449391875	1.0	-0.9883697340602332	-1.4153639883307085	-1.2018668611954708
25.0	0.16776443640520625	0.09006036024696319	0.12291836957624203	1.8627999704327545	1.3979400086720377	-0.7753000977976888	-1.0454663201650545	-0.9103832089813716
50.0	0.2509681767727462	0.16096446858804755	0.20098994802411455	1.5591526438983434	1.6989700043360187	-0.6003813443683552	-0.7932699798635259	-0.6968256621159405
75.0	0.2509681767727462	0.16096446858804755	0.20098994802411455	1.5591526438983434	1.8750612633917	-0.6003813443683552	-0.7932699798635259	-0.6968256621159405
100.0	0.2509681767727462	0.16096446858804755	0.20098994802411455	1.5591526438983434	2.0	-0.6003813443683552	-0.7932699798635259	-0.6968256621159405
250.0	0.2509681767727462	0.16096446858804755	0.20098994802411455	1.5591526438983434	2.3979400086720375	-0.6003813443683552	-0.7932699798635259	-0.6968256621159405
500.0	0.2509681767727462	0.16096446858804755	0.20098994802411455	1.5591526438983434	2.6989700043360187	-0.6003813443683552	-0.7932699798635259	-0.6968256621159405
1000.0	0.2509681767727462	0.16096446858804755	0.20098994802411455	1.5591526438983434	3.0	-0.6003813443683552	-0.7932699798635259	-0.6968256621159405
2500.0	0.2509681767727462	0.16096446858804755	0.20098994802411455	1.5591526438983434	3.3979400086720375	-0.6003813443683552	-0.7932699798635259	-0.6968256621159405
5000.0	0.2509681767727462	0.16096446858804755	0.20098994802411455	1.5591526438983434	3.6989700043360187	-0.6003813443683552	-0.7932699798635259	-0.6968256621159405
10000.0	0.2509681767727462	0.16096446858804755	0.20098994802411455	1.5591526438983434	4.0	-0.6003813443683552	-0.7932699798635259	-0.6968256621159405
==> phenytoin_(scenario_2).txt <==
dose (mg)	max central concentration (mg l-1)	min central concentration (mg l-1)	mid central concentration (mg l-1)	max/min central ratio	log10(dose (mg))	log10(max central concentration (mg l-1))	log10(min central concentration (mg l-1))	log10(mid central concentration (mg l-1))
1e-06	5.629161542018578e-09	3.3558697629323487e-09	4.346347088017917e-09	1.6774076289241433	-6.0	-8.249556288060246	-8.474194901936706	-8.361875594998475
5e-06	2.8145807710092893e-08	1.6779348814661746e-08	2.1731735440089584e-08	1.6774076289241433	-5.301029995663981	-7.550586283724227	-7.775224897600686	-7.662905590662456
1e-05	5.6291615420185786e-08	3.355869762932349e-08	4.3463470880179174e-08	1.6774076289241433	-5.0	-7.249556288060246	-7.474194901936705	-7.361875594998475
5e-05	2.8145807710092894e-07	1.6779348814661745e-07	2.1731735440089582e-07	1.6774076289241433	-4.301029995663981	-6.550586283724227	-6.775224897600686	-6.662905590662456
0.0001	5.629161542018579e-07	3.355869762932349e-07	4.346347088017917e-07	1.6774076289241433	-4.0	-6.249556288060246	-6.474194901936705	-6.361875594998475
0.001	5.629161542018578e-06	3.355869762932349e-06	4.346347088017917e-06	1.677407628924143	-3.0	-5.249556288060246	-5.474194901936705	-5.361875594998475
0.01	5.629161542018578e-05	3.35586976293235e-05	4.346347088017913e-05	1.6774076289241429	-2.0	-4.249556288060246	-4.474194901936705	-4.361875594998475
0.1	0.0005629161542018578	0.00033558697629323486	0.0004346347088017913	1.6774076289241433	-1.0	-3.249556288060246	-3.4741949019367047	-3.3618755949984753
1.0	0.005629161542018577	0.003355869762932348	0.004346347088017913	1.6774076289241435	0.0	-2.249556288060246	-2.4741949019367047	-2.3618755949984753
10.0	0.06323096725911106	0.038807942820546566	0.049536489196141405	1.6293305613106066	1.0	-1.1990701746302186	-1.411079378269114	-1.3050747764496662
25.0	0.14059678526436595	0.09127394354160706	0.11328205083044353	1.5403824991989654	1.3979400086720377	-0.8520246093155396	-1.0396531851293245	-0.945838897222432
50.0	0.23568007068509164	0.16414379671508164	0.19668609918428337	1.4358146661745712	1.6989700043360187	-0.6276771402479623	-0.7847755253824973	-0.7062263328152297
75.0	0.23568007068509164	0.16414379671508164	0.19668609918428337	1.4358146661745712	1.8750612633917	-0.6276771402479623	-0.7847755253824973	-0.7062263328152297
100.0	0.23568007068509164	0.16414379671508164	0.19668609918428337	1.4358146661745712	2.0	-0.6276771402479623	-0.7847755253824973	-0.7062263328152297
250.0	0.23568007068509164	0.16414379671508164	0.19668609918428337	1.4358146661745712	2.3979400086720375	-0.6276771402479623	-0.7847755253824973	-0.7062263328152297
500.0	0.23568007068509164	0.16414379671508164	0.19668609918428337	1.4358146661745712	2.6989700043360187	-0.6276771402479623	-0.7847755253824973	-0.7062263328152297
1000.0	0.23568007068509164	0.16414379671508164	0.19668609918428337	1.4358146661745712	3.0	-0.6276771402479623	-0.7847755253824973	-0.7062263328152297
2500.0	0.23568007068509164	0.16414379671508164	0.19668609918428337	1.4358146661745712	3.3979400086720375	-0.6276771402479623	-0.7847755253824973	-0.7062263328152297
5000.0	0.23568007068509164	0.16414379671508164	0.19668609918428337	1.4358146661745712	3.6989700043360187	-0.6276771402479623	-0.7847755253824973	-0.7062263328152297
10000.0	0.23568007068509164	0.16414379671508164	0.19668609918428337	1.4358146661745712	4.0	-0.6276771402479623	-0.7847755253824973	-0.7062263328152297
==> phenytoin_(scenario_3).txt <==
dose (mg)	max central concentration (mg l-1)	min central concentration (mg l-1)	mid central concentration (mg l-1)	max/min central ratio	log10(dose (mg))	log10(max central concentration (mg l-1))	log10(min central concentration (mg l-1))	log10(mid central concentration (mg l-1))
1e-06	2.981722780648137e-08	1.6662293149800611e-09	7.048570001255416e-09	17.8950325374861	-6.0	-7.525532736614529	-8.778265228993405	-8.151898982803967
5e-06	1.4908613903240686e-07	8.331146574900307e-09	3.524285000627715e-08	17.8950325374861	-5.301029995663981	-6.826562732278509	-8.079295224657386	-7.4529289784679476
1e-05	2.981722780648137e-07	1.6662293149800614e-08	7.048570001255431e-08	17.8950325374861	-5.0	-6.525532736614528	-7.778265228993405	-7.151898982803966
5e-05	1.4908613903240686e-06	8.331146574900307e-08	3.524285000627715e-07	17.8950325374861	-4.301029995663981	-5.826562732278509	-7.079295224657386	-6.4529289784679476
0.0001	2.981722780648137e-06	1.6662293149800615e-07	7.048570001255417e-07	17.8950325374861	-4.0	-5.525532736614528	-6.778265228993405	-6.151898982803967
0.001	2.9817227806481367e-05	1.6662293149800614e-06	7.048570001255431e-06	17.895032537486095	-3.0	-4.525532736614529	-5.778265228993405	-5.151898982803966
0.01	0.0002981722780648137	1.6662293149800618e-05	7.048570001255431e-05	17.895032537486095	-2.0	-3.525532736614528	-4.778265228993405	-4.151898982803966
0.1	0.002981722780648137	0.00016662293149800615	0.0007048570001255423	17.895032537486095	-1.0	-2.525532736614528	-3.7782652289934053	-3.1518989828039667
1.0	0.029817227806481366	0.001666229314980061	0.007048570001255424	17.8950325374861	0.0	-1.5255327366145282	-2.7782652289934053	-2.1518989828039667
10.0	0.2380345140971167	0.019163071803343208	0.0675386739973251	12.421521796708447	1.0	-0.6233600673334933	-1.7175348731117783	-1.1704474702226357
25.0	0.34795525090973617	0.04462195152298138	0.12460514571341375	7.797849243113691	1.3979400086720377	-0.4584766052850274	-1.3504514399435181	-0.9044640226142728
50.0	0.397094336585999	0.07906221446029513	0.17718678731816	5.0225552028449565	1.6989700043360187	-0.40110630685953375	-1.1020310256315773	-0.7515686662455556
75.0	0.397094336585999	0.07906221446029513	0.17718678731816	5.0225552028449565	1.8750612633917	-0.40110630685953375	-1.1020310256315773	-0.7515686662455556
100.0	0.397094336585999	0.07906221446029513	0.17718678731816	5.0225552028449565	2.0	-0.40110630685953375	-1.1020310256315773	-0.7515686662455556
250.0	0.397094336585999	0.07906221446029513	0.17718678731816	5.0225552028449565	2.3979400086720375	-0.40110630685953375	-1.1020310256315773	-0.7515686662455556
500.0	0.397094336585999	0.07906221446029513	0.17718678731816	5.0225552028449565	2.6989700043360187	-0.40110630685953375	-1.1020310256315773	-0.7515686662455556
1000.0	0.397094336585999	0.07906221446029513	0.17718678731816	5.0225552028449565	3.0	-0.40110630685953375	-1.1020310256315773	-0.7515686662455556
2500.0	0.397094336585999	0.07906221446029513	0.17718678731816	5.0225552028449565	3.3979400086720375	-0.40110630685953375	-1.1020310256315773	-0.7515686662455556
5000.0	0.397094336585999	0.07906221446029513	0.17718678731816	5.0225552028449565	3.6989700043360187	-0.40110630685953375	-1.1020310256315773	-0.7515686662455556
10000.0	0.397094336585999	0.07906221446029513	0.17718678731816	5.0225552028449565	4.0	-0.40110630685953375	-1.1020310256315773	-0.7515686662455556
==> phenytoin_(scenario_4).txt <==
dose (mg)	max central concentration (mg l-1)	min central concentration (mg l-1)	mid central concentration (mg l-1)	max/min central ratio	log10(dose (mg))	log10(max central concentration (mg l-1))	log10(min central concentration (mg l-1))	log10(mid central concentration (mg l-1))
1e-06	5.370762914336054e-09	3.0217097726322826e-09	4.028509250919047e-09	1.777392045715051	-6.0	-8.269964018592326	-8.519747250849809	-8.394855634721067
5e-06	2.6853814571680275e-08	1.5108548863161412e-08	2.0142546254595232e-08	1.7773920457150514	-5.301029995663981	-7.570994014256306	-7.82077724651379	-7.695885630385048
1e-05	5.370762914336055e-08	3.0217097726322824e-08	4.028509250919048e-08	1.7773920457150514	-5.0	-7.269964018592325	-7.519747250849809	-7.3948556347210666
5e-05	2.685381457168028e-07	1.5108548863161415e-07	2.0142546254595236e-07	1.7773920457150512	-4.301029995663981	-6.570994014256306	-6.82077724651379	-6.695885630385048
0.0001	5.370762914336056e-07	3.021709772632283e-07	4.0285092509190477e-07	1.7773920457150512	-4.0	-6.269964018592325	-6.519747250849809	-6.3948556347210666
0.001	5.370762914336054e-06	3.0217097726322835e-06	4.028509250919048e-06	1.7773920457150503	-3.0	-5.269964018592325	-5.519747250849809	-5.3948556347210666
0.01	5.370762914336054e-05	3.0217097726322825e-05	4.028509250919039e-05	1.777392045715051	-2.0	-4.269964018592325	-4.519747250849809	-4.394855634721067
0.1	0.0005370762914336055	0.0003021709772632284	0.0004028509250919039	1.7773920457150503	-1.0	-3.269964018592325	-3.519747250849809	-3.3948556347210674
1.0	0.005370762914336054	0.003021709772632283	0.004028509250919042	1.7773920457150507	0.0	-2.2699640185923253	-2.519747250849809	-2.394855634721067
10.0	0.060594876243574854	0.03518776458763188	0.046175732159605215	1.7220439250316375	1.0	-1.217564097173961	-1.4536083221984262	-1.3355862096861937
25.0	0.13628437582457556	0.08374381837326722	0.106831521641168	1.6273962481280932	1.3979400086720377	-0.8655539305344683	-1.0770472409533454	-0.9713005857439068
50.0	0.23109426231526678	0.1529301020256214	0.1879927368634476	1.5111103651559064	1.6989700043360187	-0.6362108371939865	-0.8155070217367335	-0.7258589294653601
75.0	0.23109426231526678	0.1529301020256214	0.1879927368634476	1.5111103651559064	1.8750612633917	-0.6362108371939865	-0.8155070217367335	-0.7258589294653601
100.0	0.23109426231526678	0.1529301020256214	0.1879927368634476	1.5111103651559064	2.0	-0.6362108371939865	-0.8155070217367335	-0.7258589294653601
250.0	0.23109426231526678	0.1529301020256214	0.1879927368634476	1.5111103651559064	2.3979400086720375	-0.6362108371939865	-0.8155070217367335	-0.7258589294653601
500.0	0.23109426231526678	0.1529301020256214	0.1879927368634476	1.5111103651559064	2.6989700043360187	-0.6362108371939865	-0.8155070217367335	-0.7258589294653601
1000.0	0.23109426231526678	0.1529301020256214	0.1879927368634476	1.5111103651559064	3.0	-0.6362108371939865	-0.8155070217367335	-0.7258589294653601
2500.0	0.23109426231526678	0.1529301020256214	0.1879927368634476	1.5111103651559064	3.3979400086720375	-0.6362108371939865	-0.8155070217367335	-0.7258589294653601
5000.0	0.23109426231526678	0.1529301020256214	0.1879927368634476	1.5111103651559064	3.6989700043360187	-0.6362108371939865	-0.8155070217367335	-0.7258589294653601
10000.0	0.23109426231526678	0.1529301020256214	0.1879927368634476	1.5111103651559064	4.0	-0.6362108371939865	-0.8155070217367335	-0.7258589294653601
==> phenytoin_(scenario_5).txt <==
dose (mg)	max central concentration (mg l-1)	min central concentration (mg l-1)	mid central concentration (mg l-1)	max/min central ratio	log10(dose (mg))	log10(max central concentration (mg l-1))	log10(min central concentration (mg l-1))	log10(mid central concentration (mg l-1))
1e-06	6.8471336196890315e-09	2.580032070533545e-09	4.203073200650458e-09	2.653894770491384	-6.0	-8.164491196927862	-8.5883748955991	-8.376433046263482
5e-06	3.423566809844517e-08	1.290016035266773e-08	2.1015366003252336e-08	2.6538947704913833	-5.301029995663981	-7.465521192591844	-7.889404891263082	-7.677463041927463
1e-05	6.847133619689034e-08	2.580032070533546e-08	4.203073200650459e-08	2.6538947704913833	-5.0	-7.164491196927862	-7.588374895599101	-7.376433046263482
5e-05	3.4235668098445163e-07	1.290016035266773e-07	2.1015366003252334e-07	2.653894770491383	-4.301029995663981	-6.465521192591844	-6.889404891263082	-6.677463041927463
0.0001	6.847133619689033e-07	2.580032070533546e-07	4.2030732006504673e-07	2.653894770491383	-4.0	-6.164491196927862	-6.588374895599101	-6.3764330462634815
0.001	6.8471336196890335e-06	2.5800320705335464e-06	4.203073200650468e-06	2.653894770491383	-3.0	-5.164491196927862	-5.588374895599101	-5.3764330462634815
0.01	6.847133619689034e-05	2.580032070533546e-05	4.2030732006504676e-05	2.6538947704913833	-2.0	-4.164491196927862	-4.588374895599101	-4.3764330462634815
0.1	0.0006847133619689032	0.0002580032070533546	0.00042030732006504676	2.653894770491383	-1.0	-3.1644911969278624	-3.588374895599101	-3.3764330462634815
1.0	0.006847133619689034	0.0025800320705335455	0.0042030732006504675	2.653894770491384	0.0	-2.1644911969278624	-2.588374895599101	-2.3764330462634815
10.0	0.07603953567621594	0.030053806803512845	0.04780457629392626	2.530113278938362	1.0	-1.1189605437512673	-1.5221005097162204	-1.3205305267337437
25.0	0.16465711561933966	0.07170582474965369	0.10865944172681835	2.2962864759481745	1.3979400086720377	-0.7834194966104954	-1.144445564640613	-0.9639325306255543
50.0	0.26659801049272047	0.13199669969324418	0.18759013174957787	2.0197323956756885	1.6989700043360187	-0.5741430958646095	-0.8794369273012026	-0.726790011582906
75.0	0.26659801049272047	0.13199669969324418	0.18759013174957787	2.0197323956756885	1.8750612633917	-0.5741430958646095	-0.8794369273012026	-0.726790011582906
100.0	0.26659801049272047	0.13199669969324418	0.18759013174957787	2.0197323956756885	2.0	-0.5741430958646095	-0.8794369273012026	-0.726790011582906
250.0	0.26659801049272047	0.13199669969324418	0.18759013174957787	2.0197323956756885	2.3979400086720375	-0.5741430958646095	-0.8794369273012026	-0.726790011582906
500.0	0.26659801049272047	0.13199669969324418	0.18759013174957787	2.0197323956756885	2.6989700043360187	-0.5741430958646095	-0.8794369273012026	-0.726790011582906
1000.0	0.26659801049272047	0.13199669969324418	0.18759013174957787	2.0197323956756885	3.0	-0.5741430958646095	-0.8794369273012026	-0.726790011582906
2500.0	0.26659801049272047	0.13199669969324418	0.18759013174957787	2.0197323956756885	3.3979400086720375	-0.5741430958646095	-0.8794369273012026	-0.726790011582906
5000.0	0.26659801049272047	0.13199669969324418	0.18759013174957787	2.0197323956756885	3.6989700043360187	-0.5741430958646095	-0.8794369273012026	-0.726790011582906
10000.0	0.26659801049272047	0.13199669969324418	0.18759013174957787	2.0197323956756885	4.0	-0.5741430958646095	-0.8794369273012026	-0.726790011582906
==> prazosin_(scenario_1).txt <==
dose (mg)	max central concentration (mg l-1)	min central concentration (mg l-1)	mid central concentration (mg l-1)	max/min central ratio	log10(dose (mg))	log10(max central concentration (mg l-1))	log10(min central concentration (mg l-1))	log10(mid central concentration (mg l-1))
1e-06	4.926487348042641e-10	8.420535026936754e-12	6.440780952179173e-11	58.50563333901139	-6.0	-9.307462628206096	-11.074660313267062	-10.191061470736578
5e-06	2.4632436740213206e-09	4.210267513468378e-11	3.220390476089586e-10	58.505633339011375	-5.301029995663981	-8.608492623870077	-10.375690308931043	-9.49209146640056
1e-05	4.926487348042641e-09	8.420535026936756e-11	6.440780952179159e-10	58.505633339011375	-5.0	-8.307462628206096	-10.074660313267062	-9.19106147073658
5e-05	2.4632436740213204e-08	4.2102675134683775e-10	3.2203904760895727e-09	58.505633339011375	-4.301029995663981	-7.608492623870077	-9.375690308931043	-8.492091466400561
0.0001	4.926487348042641e-08	8.420535026936755e-10	6.440780952179146e-09	58.505633339011375	-4.0	-7.307462628206096	-9.074660313267062	-8.19106147073658
0.001	4.926487348042642e-07	8.420535026936753e-09	6.440780952179147e-08	58.505633339011396	-3.0	-6.307462628206096	-8.074660313267064	-7.19106147073658
0.01	4.926487348042642e-06	8.420535026936753e-08	6.440780952179146e-07	58.5056333390114	-2.0	-5.307462628206096	-7.074660313267063	-6.19106147073658
0.1	4.926487348042642e-05	8.420535026936756e-07	6.440780952179153e-06	58.50563333901138	-1.0	-4.307462628206096	-6.074660313267063	-5.19106147073658
1.0	0.0008534898086361221	1.5807370957925124e-05	0.00011615261518329971	53.99315363116848	0.0	-3.0688016603483343	-4.801140354824869	-3.9349710075866016
10.0	0.003124585995353331	0.00016807565398856117	0.0007246839549848683	18.590354529074048	1.0	-2.5052075181101983	-3.7744951902141235	-3.139851354162161
25.0	0.0031989966444040626	0.0001703327883912275	0.0007381693697895656	18.780862302661735	1.3979400086720377	-2.494986215469992	-3.768701744011925	-3.1318439797409585
50.0	0.0031989966444040626	0.0001703327883912275	0.0007381693697895656	18.780862302661735	1.6989700043360187	-2.494986215469992	-3.768701744011925	-3.1318439797409585
75.0	0.0031989966444040626	0.0001703327883912275	0.0007381693697895656	18.780862302661735	1.8750612633917	-2.494986215469992	-3.768701744011925	-3.1318439797409585
100.0	0.0031989966444040626	0.0001703327883912275	0.0007381693697895656	18.780862302661735	2.0	-2.494986215469992	-3.768701744011925	-3.1318439797409585
250.0	0.0031989966444040626	0.0001703327883912275	0.0007381693697895656	18.780862302661735	2.3979400086720375	-2.494986215469992	-3.768701744011925	-3.1318439797409585
500.0	0.0031989966444040626	0.0001703327883912275	0.0007381693697895656	18.780862302661735	2.6989700043360187	-2.494986215469992	-3.768701744011925	-3.1318439797409585
1000.0	0.0031989966444040626	0.0001703327883912275	0.0007381693697895656	18.780862302661735	3.0	-2.494986215469992	-3.768701744011925	-3.1318439797409585
2500.0	0.0031989966444040626	0.0001703327883912275	0.0007381693697895656	18.780862302661735	3.3979400086720375	-2.494986215469992	-3.768701744011925	-3.1318439797409585
5000.0	0.0031989966444040626	0.0001703327883912275	0.0007381693697895656	18.780862302661735	3.6989700043360187	-2.494986215469992	-3.768701744011925	-3.1318439797409585
10000.0	0.0031989966444040626	0.0001703327883912275	0.0007381693697895656	18.780862302661735	4.0	-2.494986215469992	-3.768701744011925	-3.1318439797409585
==> prazosin_(scenario_2).txt <==
dose (mg)	max central concentration (mg l-1)	min central concentration (mg l-1)	mid central concentration (mg l-1)	max/min central ratio	log10(dose (mg))	log10(max central concentration (mg l-1))	log10(min central concentration (mg l-1))	log10(mid central concentration (mg l-1))
1e-06	5.284210622400106e-10	8.347284313669164e-12	6.64144626105522e-11	63.304548207935156	-6.0	-9.277019880246927	-11.078454793908032	-10.17773733707748
5e-06	2.6421053112000526e-09	4.173642156834583e-11	3.3207231305276095e-10	63.30454820793514	-5.301029995663981	-8.578049875910908	-10.379484789572013	-9.47876733274146
1e-05	5.284210622400105e-09	8.347284313669166e-11	6.64144626105522e-10	63.30454820793514	-5.0	-8.277019880246927	-10.078454793908032	-9.17773733707748
5e-05	2.642105311200052e-08	4.1736421568345814e-10	3.3207231305276095e-09	63.30454820793515	-4.301029995663981	-7.578049875910908	-9.379484789572013	-8.47876733274146
0.0001	5.284210622400104e-08	8.347284313669163e-10	6.64144626105522e-09	63.30454820793515	-4.0	-7.277019880246928	-9.078454793908032	-8.17773733707748
0.001	5.284210622400105e-07	8.347284313669166e-09	6.64144626105522e-08	63.30454820793514	-3.0	-6.277019880246927	-8.078454793908032	-7.177737337077479
0.01	5.284210622400105e-06	8.347284313669166e-08	6.641446261055221e-07	63.30454820793514	-2.0	-5.277019880246927	-7.078454793908032	-6.177737337077479
0.1	5.284210622400106e-05	8.347284313669167e-07	6.64144626105522e-06	63.30454820793514	-1.0	-4.277019880246927	-6.078454793908032	-5.177737337077479
1.0	0.0009284889796991385	1.566986173863569e-05	0.00012062045406038072	59.25316988661435	0.0	-3.032223246565295	-4.804934835465838	-3.9185790410155663
10.0	0.003160604542808088	0.0001666135543122123	0.0007256717967873496	18.96967240063508	1.0	-2.5002298400099146	-3.7782896708550893	-3.139259755432502
25.0	0.00320651558788887	0.00016885105377429518	0.0007358148788647448	18.99020181523445	1.3979400086720377	-2.4939666444984447	-3.77249622465289	-3.1332314345756673
50.0	0.00320651558788887	0.00016885105377429518	0.0007358148788647448	18.99020181523445	1.6989700043360187	-2.4939666444984447	-3.77249622465289	-3.1332314345756673
75.0	0.00320651558788887	0.00016885105377429518	0.0007358148788647448	18.99020181523445	1.8750612633917	-2.4939666444984447	-3.77249622465289	-3.1332314345756673
100.0	0.00320651558788887	0.00016885105377429518	0.0007358148788647448	18.99020181523445	2.0	-2.4939666444984447	-3.77249622465289	-3.1332314345756673
250.0	0.00320651558788887	0.00016885105377429518	0.0007358148788647448	18.99020181523445	2.3979400086720375	-2.4939666444984447	-3.77249622465289	-3.1332314345756673
500.0	0.00320651558788887	0.00016885105377429518	0.0007358148788647448	18.99020181523445	2.6989700043360187	-2.4939666444984447	-3.77249622465289	-3.1332314345756673
1000.0	0.00320651558788887	0.00016885105377429518	0.0007358148788647448	18.99020181523445	3.0	-2.4939666444984447	-3.77249622465289	-3.1332314345756673
2500.0	0.00320651558788887	0.00016885105377429518	0.0007358148788647448	18.99020181523445	3.3979400086720375	-2.4939666444984447	-3.77249622465289	-3.1332314345756673
5000.0	0.00320651558788887	0.00016885105377429518	0.0007358148788647448	18.99020181523445	3.6989700043360187	-2.4939666444984447	-3.77249622465289	-3.1332314345756673
10000.0	0.00320651558788887	0.00016885105377429518	0.0007358148788647448	18.99020181523445	4.0	-2.4939666444984447	-3.77249622465289	-3.1332314345756673
==> prazosin_(scenario_3).txt <==
dose (mg)	max central concentration (mg l-1)	min central concentration (mg l-1)	mid central concentration (mg l-1)	max/min central ratio	log10(dose (mg))	log10(max central concentration (mg l-1))	log10(min central concentration (mg l-1))	log10(mid central concentration (mg l-1))
1e-06	1.6721444035956879e-09	1.7314404838433415e-11	1.7015341651632062e-10	96.57533245866864	-6.0	-8.776726220331948	-10.761592432201528	-9.769159326266738
5e-06	8.360722017978438e-09	8.65720241921671e-11	8.507670825816031e-10	96.5753324586686	-5.301029995663981	-8.07775621599593	-10.06262242786551	-9.07018932193072
1e-05	1.6721444035956877e-08	1.731440483843342e-10	1.7015341651632063e-09	96.5753324586686	-5.0	-7.776726220331947	-9.761592432201528	-8.769159326266738
5e-05	8.360722017978439e-08	8.657202419216709e-10	8.50767082581603e-09	96.57533245866863	-4.301029995663981	-7.077756215995929	-9.06262242786551	-8.07018932193072
0.0001	1.6721444035956878e-07	1.7314404838433417e-09	1.701534165163206e-08	96.57533245866863	-4.0	-6.776726220331947	-8.761592432201528	-7.769159326266738
0.001	1.6721444035956874e-06	1.7314404838433417e-08	1.7015341651632063e-07	96.5753324586686	-3.0	-5.776726220331947	-7.761592432201528	-6.769159326266738
0.01	1.6721444035956876e-05	1.731440483843342e-07	1.7015341651632064e-06	96.5753324586686	-2.0	-4.776726220331947	-6.761592432201528	-5.769159326266738
0.1	0.0001672144403595688	1.7314404838433416e-06	1.701534165163208e-05	96.57533245866864	-1.0	-3.7767262203319474	-5.761592432201528	-4.769159326266738
1.0	0.0021252152269360313	3.193748221452181e-05	0.00026052643534255857	66.54297958308395	0.0	-2.67259708107841	-4.495699324372866	-3.584148202725638
10.0	0.0032186881716648507	0.0002520742562955008	0.0009007488146645226	12.768809552260098	1.0	-2.4923210959720707	-3.5984715054528627	-3.0453963007124667
25.0	0.0032571216421545058	0.0002546973792204846	0.0009108130137734494	12.788202423295859	1.3979400086720377	-2.4871660217452356	-3.5939755238072433	-3.0405707727762397
50.0	0.0032571216421545058	0.0002546973792204846	0.0009108130137734494	12.788202423295859	1.6989700043360187	-2.4871660217452356	-3.5939755238072433	-3.0405707727762397
75.0	0.0032571216421545058	0.0002546973792204846	0.0009108130137734494	12.788202423295859	1.8750612633917	-2.4871660217452356	-3.5939755238072433	-3.0405707727762397
100.0	0.0032571216421545058	0.0002546973792204846	0.0009108130137734494	12.788202423295859	2.0	-2.4871660217452356	-3.5939755238072433	-3.0405707727762397
250.0	0.0032571216421545058	0.0002546973792204846	0.0009108130137734494	12.788202423295859	2.3979400086720375	-2.4871660217452356	-3.5939755238072433	-3.0405707727762397
500.0	0.0032571216421545058	0.0002546973792204846	0.0009108130137734494	12.788202423295859	2.6989700043360187	-2.4871660217452356	-3.5939755238072433	-3.0405707727762397
1000.0	0.0032571216421545058	0.0002546973792204846	0.0009108130137734494	12.788202423295859	3.0	-2.4871660217452356	-3.5939755238072433	-3.0405707727762397
2500.0	0.0032571216421545058	0.0002546973792204846	0.0009108130137734494	12.788202423295859	3.3979400086720375	-2.4871660217452356	-3.5939755238072433	-3.0405707727762397
5000.0	0.0032571216421545058	0.0002546973792204846	0.0009108130137734494	12.788202423295859	3.6989700043360187	-2.4871660217452356	-3.5939755238072433	-3.0405707727762397
10000.0	0.0032571216421545058	0.0002546973792204846	0.0009108130137734494	12.788202423295859	4.0	-2.4871660217452356	-3.5939755238072433	-3.0405707727762397
==> prazosin_(scenario_4).txt <==
dose (mg)	max central concentration (mg l-1)	min central concentration (mg l-1)	mid central concentration (mg l-1)	max/min central ratio	log10(dose (mg))	log10(max central concentration (mg l-1))	log10(min central concentration (mg l-1))	log10(mid central concentration (mg l-1))
1e-06	6.939343872279039e-10	1.3729015538259817e-11	9.760653658841054e-11	50.54509446027341	-6.0	-9.158681590945665	-10.862360603450062	-10.010521097197863
5e-06	3.469671936139521e-09	6.864507769129907e-11	4.880326829420517e-10	50.54509446027345	-5.301029995663981	-8.459711586609647	-10.163390599114043	-9.311551092861846
1e-05	6.939343872279042e-09	1.3729015538259814e-10	9.760653658841035e-10	50.54509446027345	-5.0	-8.158681590945665	-9.862360603450062	-9.010521097197865
5e-05	3.46967193613952e-08	6.864507769129906e-10	4.880326829420516e-09	50.54509446027344	-4.301029995663981	-7.459711586609647	-9.163390599114043	-8.311551092861846
0.0001	6.93934387227904e-08	1.3729015538259812e-09	9.760653658841034e-09	50.54509446027344	-4.0	-7.158681590945665	-8.862360603450062	-8.010521097197865
0.001	6.93934387227904e-07	1.3729015538259815e-08	9.760653658841033e-08	50.54509446027343	-3.0	-6.158681590945665	-7.862360603450062	-7.010521097197864
0.01	6.93934387227904e-06	1.3729015538259815e-07	9.760653658841034e-07	50.54509446027343	-2.0	-5.158681590945665	-6.862360603450062	-6.010521097197864
0.1	6.93934387227904e-05	1.3729015538259815e-06	9.760653658841035e-06	50.54509446027343	-1.0	-4.158681590945665	-5.862360603450062	-5.010521097197864
1.0	0.0012170867300317616	2.532479798410096e-05	0.0001755633092852388	48.059089387242295	0.0	-2.9146784726884905	-4.596454010320699	-3.755566241504594
10.0	0.0033526153737312866	0.0002002614169488496	0.0008193897151099253	16.74119470845253	1.0	-2.4746162678200796	-3.6984027153109134	-3.0865094915654967
25.0	0.0033904011560412783	0.00020235440578442597	0.0008282889660629096	16.754768164786938	1.3979400086720377	-2.4697489125497913	-3.6938873354432347	-3.081818123996513
50.0	0.0033904011560412783	0.00020235440578442597	0.0008282889660629096	16.754768164786938	1.6989700043360187	-2.4697489125497913	-3.6938873354432347	-3.081818123996513
75.0	0.0033904011560412783	0.00020235440578442597	0.0008282889660629096	16.754768164786938	1.8750612633917	-2.4697489125497913	-3.6938873354432347	-3.081818123996513
100.0	0.0033904011560412783	0.00020235440578442597	0.0008282889660629096	16.754768164786938	2.0	-2.4697489125497913	-3.6938873354432347	-3.081818123996513
250.0	0.0033904011560412783	0.00020235440578442597	0.0008282889660629096	16.754768164786938	2.3979400086720375	-2.4697489125497913	-3.6938873354432347	-3.081818123996513
500.0	0.0033904011560412783	0.00020235440578442597	0.0008282889660629096	16.754768164786938	2.6989700043360187	-2.4697489125497913	-3.6938873354432347	-3.081818123996513
1000.0	0.0033904011560412783	0.00020235440578442597	0.0008282889660629096	16.754768164786938	3.0	-2.4697489125497913	-3.6938873354432347	-3.081818123996513
2500.0	0.0033904011560412783	0.00020235440578442597	0.0008282889660629096	16.754768164786938	3.3979400086720375	-2.4697489125497913	-3.6938873354432347	-3.081818123996513
5000.0	0.0033904011560412783	0.00020235440578442597	0.0008282889660629096	16.754768164786938	3.6989700043360187	-2.4697489125497913	-3.6938873354432347	-3.081818123996513
10000.0	0.0033904011560412783	0.00020235440578442597	0.0008282889660629096	16.754768164786938	4.0	-2.4697489125497913	-3.6938873354432347	-3.081818123996513
==> prazosin_(scenario_5).txt <==
dose (mg)	max central concentration (mg l-1)	min central concentration (mg l-1)	mid central concentration (mg l-1)	max/min central ratio	log10(dose (mg))	log10(max central concentration (mg l-1))	log10(min central concentration (mg l-1))	log10(mid central concentration (mg l-1))
1e-06	8.266926667461832e-10	1.3727018869274388e-11	1.0652711314738428e-10	60.22375831336511	-6.0	-9.08265591480454	-10.86242376933274	-9.97253984206864
5e-06	4.133463333730916e-09	6.863509434637195e-11	5.326355657369214e-10	60.2237583133651	-5.301029995663981	-8.383685910468522	-10.16345376499672	-9.273569837732621
1e-05	8.266926667461832e-09	1.372701886927439e-10	1.065271131473843e-09	60.2237583133651	-5.0	-8.08265591480454	-9.86242376933274	-8.97253984206864
5e-05	4.133463333730916e-08	6.863509434637196e-10	5.326355657369214e-09	60.22375831336509	-4.301029995663981	-7.383685910468522	-9.16345376499672	-8.273569837732621
0.0001	8.266926667461831e-08	1.3727018869274392e-09	1.065271131473843e-08	60.22375831336509	-4.0	-7.0826559148045405	-8.86242376933274	-7.97253984206864
0.001	8.266926667461833e-07	1.372701886927439e-08	1.0652711314738429e-07	60.22375831336512	-3.0	-6.0826559148045405	-7.8624237693327395	-6.97253984206864
0.01	8.266926667461832e-06	1.372701886927439e-07	1.0652711314738427e-06	60.22375831336511	-2.0	-5.0826559148045405	-6.8624237693327395	-5.97253984206864
0.1	8.266926667461832e-05	1.372701886927439e-06	1.065271131473843e-05	60.223758313365096	-1.0	-4.0826559148045405	-5.8624237693327395	-4.97253984206864
1.0	0.001447379427755615	2.5477410206113967e-05	0.00019202989195648773	56.81030434593696	0.0	-2.8394176044857775	-4.593844720385232	-3.7166311624355046
10.0	0.00317623947074559	0.00022280352493901992	0.0008412356091681829	14.255786445097351	1.0	-2.4980867616282074	-3.6520779425402496	-3.0750823520842285
25.0	0.0032273042271360685	0.00022535070468964507	0.0008528043631648375	14.321251986235142	1.3979400086720377	-2.491160093183392	-3.6471410795173624	-3.0691505863503767
50.0	0.0032273042271360685	0.00022535070468964507	0.0008528043631648375	14.321251986235142	1.6989700043360187	-2.491160093183392	-3.6471410795173624	-3.0691505863503767
75.0	0.0032273042271360685	0.00022535070468964507	0.0008528043631648375	14.321251986235142	1.8750612633917	-2.491160093183392	-3.6471410795173624	-3.0691505863503767
100.0	0.0032273042271360685	0.00022535070468964507	0.0008528043631648375	14.321251986235142	2.0	-2.491160093183392	-3.6471410795173624	-3.0691505863503767
250.0	0.0032273042271360685	0.00022535070468964507	0.0008528043631648375	14.321251986235142	2.3979400086720375	-2.491160093183392	-3.6471410795173624	-3.0691505863503767
500.0	0.0032273042271360685	0.00022535070468964507	0.0008528043631648375	14.321251986235142	2.6989700043360187	-2.491160093183392	-3.6471410795173624	-3.0691505863503767
1000.0	0.0032273042271360685	0.00022535070468964507	0.0008528043631648375	14.321251986235142	3.0	-2.491160093183392	-3.6471410795173624	-3.0691505863503767
2500.0	0.0032273042271360685	0.00022535070468964507	0.0008528043631648375	14.321251986235142	3.3979400086720375	-2.491160093183392	-3.6471410795173624	-3.0691505863503767
5000.0	0.0032273042271360685	0.00022535070468964507	0.0008528043631648375	14.321251986235142	3.6989700043360187	-2.491160093183392	-3.6471410795173624	-3.0691505863503767
10000.0	0.0032273042271360685	0.00022535070468964507	0.0008528043631648375	14.321251986235142	4.0	-2.491160093183392	-3.6471410795173624	-3.0691505863503767
==> trimethoprim_(scenario_1).txt <==
dose (mg)	max central concentration (mg l-1)	min central concentration (mg l-1)	mid central concentration (mg l-1)	max/min central ratio	log10(dose (mg))	log10(max central concentration (mg l-1))	log10(min central concentration (mg l-1))	log10(mid central concentration (mg l-1))
1e-06	1.2412586086442873e-08	1.611839930349824e-09	4.4729299003039704e-09	7.700880126321799	-6.0	-7.906137726473403	-8.79267808958894	-8.349407908031171
5e-06	6.206293043221437e-08	8.059199651749118e-09	2.236464950151985e-08	7.700880126321802	-5.301029995663981	-7.207167722137385	-8.09370808525292	-7.650437903695153
1e-05	1.2412586086442873e-07	1.6118399303498235e-08	4.4729299003039706e-08	7.700880126321802	-5.0	-6.906137726473403	-7.79267808958894	-7.349407908031171
5e-05	6.206293043221436e-07	8.05919965174912e-08	2.236464950151985e-07	7.700880126321799	-4.301029995663981	-6.207167722137385	-7.0937080852529215	-6.650437903695153
0.0001	1.2412586086442872e-06	1.611839930349824e-07	4.4729299003039707e-07	7.700880126321799	-4.0	-5.906137726473403	-6.79267808958894	-6.349407908031171
0.001	1.2412586086442872e-05	1.6118399303498233e-06	4.472929900303971e-06	7.7008801263218025	-3.0	-4.906137726473403	-5.79267808958894	-5.349407908031171
0.01	0.00012412586086442873	1.611839930349824e-05	4.4729299003039665e-05	7.7008801263218	-2.0	-3.9061377264734034	-4.79267808958894	-4.349407908031172
0.1	0.0012412586086442872	0.00016118399303498241	0.0004472929900303971	7.700880126321798	-1.0	-2.9061377264734034	-3.7926780895889403	-3.349407908031172
1.0	0.012412586086442872	0.001611839930349824	0.004472929900303969	7.700880126321799	0.0	-1.9061377264734036	-2.7926780895889403	-2.349407908031172
10.0	0.12412586086442873	0.016118399303498235	0.04472929900303969	7.700880126321802	1.0	-0.9061377264734035	-1.7926780895889403	-1.3494079080311718
25.0	0.31031465216107174	0.0402959982587456	0.11182324750759921	7.700880126321797	1.3979400086720377	-0.5081977178013661	-1.3947380809169025	-0.9514678993591343
50.0	0.6206293043221435	0.0805919965174912	0.2236464950151984	7.700880126321797	1.6989700043360187	-0.20716772213738488	-1.0937080852529213	-0.6504379036951531
75.0	0.9309439564832153	0.1208879947762368	0.33546974252279765	7.700880126321798	1.8750612633917	-0.0310764630817036	-0.91761682619724	-0.47434664463947185
100.0	1.241258608644287	0.1611839930349824	0.44729299003039685	7.700880126321797	2.0	0.09386227352659632	-0.7926780895889401	-0.3494079080311719
250.0	4.136414582470037	0.7233722368934589	1.7297882729513672	5.718237957588721	2.3979400086720375	0.6166240605152152	-0.14063816352484118	0.237992948495187
500.0	7.6896346721196185	1.13301790368661	2.9516933709856854	6.786860690461387	2.6989700043360187	0.8859057073370133	0.05423677253847843	0.4700712399377458
1000.0	9.685467851858204	1.9659108035769426	4.3635726059807	4.926707678820247	3.0	0.9861206039475301	0.2935638093287126	0.6398422066381213
2500.0	14.672374775073463	4.577058528383515	8.194895856317462	3.2056340735182434	3.3979400086720375	1.1665004116102715	0.6605864659321011	0.9135434387711862
5000.0	23.439024961882023	9.329538995505121	14.787673833246938	2.512345462425819	3.6989700043360187	1.369939541540517	0.9698601842979736	1.1698998629192452
10000.0	29.450095064144328	13.012614738563371	19.5760757324796	2.263195803136157	4.0	1.4690867010167257	1.1143645719214932	1.2917256364691094
==> trimethoprim_(scenario_2).txt <==
dose (mg)	max central concentration (mg l-1)	min central concentration (mg l-1)	mid central concentration (mg l-1)	max/min central ratio	log10(dose (mg))	log10(max central concentration (mg l-1))	log10(min central concentration (mg l-1))	log10(mid central concentration (mg l-1))
1e-06	6.195093800031772e-09	1.598283942235051e-09	3.146667910859153e-09	3.876090872419397	-6.0	-8.207952113577216	-8.79634606382583	-8.502149088701522
5e-06	3.097546900015886e-08	7.991419711175256e-09	1.573333955429576e-08	3.876090872419396	-5.301029995663981	-7.508982109241197	-8.097376059489811	-7.803179084365503
1e-05	6.195093800031771e-08	1.5982839422350513e-08	3.146667910859153e-08	3.876090872419396	-5.0	-7.207952113577216	-7.796346063825829	-7.502149088701522
5e-05	3.0975469000158866e-07	7.991419711175257e-08	1.5733339554295765e-07	3.8760908724193968	-4.301029995663981	-6.508982109241196	-7.09737605948981	-6.803179084365503
0.0001	6.195093800031773e-07	1.5982839422350515e-07	3.146667910859153e-07	3.8760908724193968	-4.0	-6.207952113577216	-6.796346063825829	-6.502149088701522
0.001	6.195093800031772e-06	1.5982839422350512e-06	3.146667910859153e-06	3.8760908724193963	-3.0	-5.207952113577216	-5.796346063825829	-5.502149088701522
0.01	6.195093800031773e-05	1.5982839422350515e-05	3.146667910859153e-05	3.8760908724193968	-2.0	-4.207952113577216	-4.796346063825829	-4.502149088701522
0.1	0.0006195093800031773	0.00015982839422350512	0.00031466679108591527	3.876090872419397	-1.0	-3.2079521135772153	-3.796346063825829	-3.5021490887015223
1.0	0.006195093800031771	0.001598283942235051	0.0031466679108591526	3.8760908724193963	0.0	-2.2079521135772153	-2.796346063825829	-2.5021490887015223
10.0	0.06195093800031772	0.01598283942235051	0.03146667910859153	3.8760908724193968	1.0	-1.2079521135772153	-1.796346063825829	-1.5021490887015223
25.0	0.1548773450007943	0.03995709855587628	0.07866669777147882	3.8760908724193968	1.3979400086720377	-0.8100121049051778	-1.3984060551537913	-1.1042090800294846
50.0	0.3097546900015886	0.07991419711175256	0.15733339554295764	3.8760908724193968	1.6989700043360187	-0.5089821092411966	-1.09737605948981	-0.8031790843655033
75.0	0.46463203500238287	0.11987129566762883	0.23600009331443644	3.8760908724193968	1.8750612633917	-0.3328908501855154	-0.921284800434129	-0.6270878253098222
100.0	0.6195093800031772	0.15982839422350512	0.3146667910859153	3.8760908724193968	2.0	-0.2079521135772154	-0.796346063825829	-0.5021490887015222
250.0	2.776956534844201	0.7172891190976293	1.4113400393423277	3.871460560195997	2.3979400086720375	0.44356908218992364	-0.14430575713570368	0.14963166252711008
500.0	4.268369218164178	1.1234915778695724	2.189857727763424	3.7992000138159456	2.6989700043360187	0.6302619792800634	0.050569821126771886	0.3404159002034177
1000.0	7.082357309495726	1.949388742722066	3.7156786205303485	3.6331169634262594	3.0	0.8501778334116229	0.2898984537837181	0.5700381435976706
2500.0	14.294993034524595	4.538667487706923	8.054825890284265	3.1496013032994563	3.3979400086720375	1.15518394807678	0.6569283665842801	0.90605615733053
5000.0	23.715238248938043	9.251869518360255	14.812504510581629	2.5632914733476686	3.6989700043360187	1.3750274920357235	0.9662294991682179	1.1706284956019708
10000.0	29.57946932777114	12.905626734749143	19.538208468438846	2.2919823992837727	4.0	1.4709903782447802	1.110779099994491	1.2908847391196356
==> trimethoprim_(scenario_3).txt <==
dose (mg)	max central concentration (mg l-1)	min central concentration (mg l-1)	mid central concentration (mg l-1)	max/min central ratio	log10(dose (mg))	log10(max central concentration (mg l-1))	log10(min central concentration (mg l-1))	log10(mid central concentration (mg l-1))
1e-06	3.643864577495725e-08	1.1013661586130087e-09	6.335005234585439e-09	33.08495134882825	-6.0	-7.438437771748217	-8.958068272101537	-8.198253021924875
5e-06	1.8219322887478628e-07	5.506830793065044e-09	3.167502617292719e-08	33.08495134882825	-5.301029995663981	-6.739467767412198	-8.259098267765518	-7.499283017588857
1e-05	3.6438645774957255e-07	1.1013661586130088e-08	6.335005234585439e-08	33.08495134882825	-5.0	-6.438437771748217	-7.958068272101536	-7.1982530219248755
5e-05	1.8219322887478626e-06	5.5068307930650434e-08	3.167502617292719e-07	33.084951348828255	-4.301029995663981	-5.739467767412198	-7.259098267765517	-6.499283017588857
0.0001	3.6438645774957253e-06	1.1013661586130087e-07	6.335005234585439e-07	33.084951348828255	-4.0	-5.438437771748217	-6.958068272101536	-6.1982530219248755
0.001	3.643864577495726e-05	1.1013661586130088e-06	6.3350052345854264e-06	33.084951348828255	-3.0	-4.438437771748217	-5.958068272101536	-5.198253021924876
0.01	0.00036438645774957253	1.1013661586130087e-05	6.335005234585425e-05	33.084951348828255	-2.0	-3.4384377717482164	-4.958068272101536	-4.198253021924876
0.1	0.0036438645774957254	0.00011013661586130088	0.0006335005234585433	33.08495134882825	-1.0	-2.4384377717482164	-3.958068272101536	-3.1982530219248764
1.0	0.03643864577495725	0.0011013661586130085	0.006335005234585429	33.084951348828255	0.0	-1.4384377717482166	-2.9580682721015363	-2.1982530219248764
10.0	0.3643864577495725	0.011013661586130085	0.06335005234585431	33.084951348828255	1.0	-0.4384377717482166	-1.9580682721015361	-1.1982530219248764
25.0	0.9109661443739313	0.02753415396532521	0.15837513086463573	33.08495134882826	1.3979400086720377	-0.040497763076178965	-1.5601282634294986	-0.8003130132528389
50.0	1.8219322887478626	0.05506830793065042	0.3167502617292715	33.08495134882826	1.6989700043360187	0.2605322325878022	-1.2590982677655174	-0.49928301758885757
75.0	2.732898433121794	0.08260246189597566	0.4751253925939074	33.08495134882825	1.8750612633917	0.43662349164348346	-1.083007008709836	-0.3231917585331762
100.0	3.6438645774957252	0.11013661586130084	0.6335005234585431	33.08495134882826	2.0	0.5615622282517834	-0.9580682721015362	-0.1982530219248763
250.0	17.984391773151877	0.49359514523751596	2.979430896879014	36.435511869748765	2.3979400086720375	1.2548957546910566	-0.3066291204637254	0.4741333171136656
500.0	24.922073514753695	0.7714396062639394	4.384731984911112	32.30592947573771	2.6989700043360187	1.396584172760535	-0.11269806790668957	0.6419430524269227
1000.0	31.2162945771393	1.3321815754708601	6.448703163438051	23.432462324894328	3.0	1.494381350353315	0.12456342292039746	0.8094723866368564
2500.0	34.70821335225712	3.055571885666167	10.2982251345006	11.358990935567576	3.3979400086720375	1.5404322584070358	0.48509250542809357	1.0127623819175646
5000.0	38.96487172859531	6.070168978765441	15.379315837464738	6.419075295086767	3.6989700043360187	1.5906732508907426	0.783200780947404	1.1869370159190733
10000.0	41.92912360468382	8.311012488936624	18.66744411880466	5.045007892900971	4.0	1.6225157849500143	0.9196539349240311	1.2710848599370228
==> trimethoprim_(scenario_4).txt <==
dose (mg)	max central concentration (mg l-1)	min central concentration (mg l-1)	mid central concentration (mg l-1)	max/min central ratio	log10(dose (mg))	log10(max central concentration (mg l-1))	log10(min central concentration (mg l-1))	log10(mid central concentration (mg l-1))
1e-06	6.260287661953558e-09	1.1768588987255246e-09	2.714309349273159e-09	5.319488741371727	-6.0	-8.203405710379226	-8.929275604427888	-8.566340657403556
5e-06	3.130143830976779e-08	5.884294493627624e-09	1.3571546746365766e-08	5.319488741371726	-5.301029995663981	-7.504435706043207	-8.230305600091869	-7.867370653067538
1e-05	6.260287661953558e-08	1.1768588987255249e-08	2.7143093492731533e-08	5.319488741371726	-5.0	-7.203405710379226	-7.929275604427888	-7.566340657403557
5e-05	3.1301438309767797e-07	5.884294493627625e-08	1.3571546746365765e-07	5.319488741371727	-4.301029995663981	-6.504435706043207	-7.230305600091869	-6.867370653067538
0.0001	6.260287661953559e-07	1.176858898725525e-07	2.7143093492731535e-07	5.319488741371727	-4.0	-6.203405710379226	-6.929275604427888	-6.566340657403557
0.001	6.260287661953559e-06	1.176858898725525e-06	2.7143093492731537e-06	5.319488741371727	-3.0	-5.203405710379226	-5.929275604427888	-5.566340657403557
0.01	6.26028766195356e-05	1.1768588987255247e-05	2.7143093492731536e-05	5.319488741371728	-2.0	-4.203405710379226	-4.929275604427888	-4.566340657403557
0.1	0.0006260287661953559	0.00011768588987255247	0.00027143093492731533	5.319488741371727	-1.0	-3.2034057103792257	-3.929275604427888	-3.566340657403557
1.0	0.0062602876619535595	0.0011768588987255248	0.0027143093492731536	5.319488741371727	0.0	-2.2034057103792257	-2.929275604427888	-2.566340657403557
10.0	0.06260287661953558	0.011768588987255248	0.027143093492731536	5.3194887413717264	1.0	-1.203405710379226	-1.9292756044278878	-1.566340657403557
25.0	0.15650719154883894	0.029421472468138123	0.06785773373182888	5.319488741371726	1.3979400086720377	-0.8054657017071883	-1.5313355957558503	-1.1684006487315193
50.0	0.3130143830976779	0.058842944936276245	0.1357154674636577	5.319488741371726	1.6989700043360187	-0.5044357060432072	-1.230305600091869	-0.8673706530675382
75.0	0.46952157464651684	0.08826441740441435	0.20357320119548655	5.319488741371727	1.8750612633917	-0.3283444469875259	-1.054214341036188	-0.6912793940118569
100.0	0.6260287661953557	0.11768588987255249	0.27143093492731546	5.319488741371726	2.0	-0.20340571037922597	-0.9292756044278878	-0.5663406574035569
250.0	2.7917095623339674	0.5285225641212731	1.214693992809146	5.282100995963137	2.3979400086720375	0.44587023413852744	-0.2769364667024938	0.08446688371801685
500.0	4.331446111394512	0.828754567029575	1.894651880072087	5.226452177415198	2.6989700043360187	0.6366329156022559	-0.0815740653078003	0.2775294251472277
1000.0	7.306369895566385	1.441739859078076	3.2455946610145534	5.067744953821601	3.0	0.8637016552201198	0.15888690534950542	0.5112942802848126
2500.0	15.384591899618865	3.3890624483036826	7.220757764215286	4.539483156269153	3.3979400086720375	1.1870859803953526	0.5300795714056347	0.8585827759004938
5000.0	26.503892711072698	7.059965703902074	13.679056018602791	3.754110688728117	3.6989700043360187	1.4233096648342338	0.8488025913291043	1.136056128081669
10000.0	33.15784827214247	10.046974447390486	18.252015075620175	3.3002819352003634	4.0	1.5205863399163733	1.0020352977137523	1.2613108188150628
==> trimethoprim_(scenario_5).txt <==
dose (mg)	max central concentration (mg l-1)	min central concentration (mg l-1)	mid central concentration (mg l-1)	max/min central ratio	log10(dose (mg))	log10(max central concentration (mg l-1))	log10(min central concentration (mg l-1))	log10(mid central concentration (mg l-1))
1e-06	9.864673063303425e-09	1.2681716451530135e-09	3.5369617848636857e-09	7.778657645442928	-6.0	-8.005917303635925	-8.896821961361365	-8.451369632498645
5e-06	4.932336531651712e-08	6.340858225765067e-09	1.7684808924318428e-08	7.778657645442928	-5.301029995663981	-7.306947299299908	-8.197851957025346	-7.752399628162626
1e-05	9.864673063303424e-08	1.2681716451530134e-08	3.536961784863686e-08	7.778657645442928	-5.0	-7.005917303635926	-7.896821961361364	-7.451369632498645
5e-05	4.932336531651711e-07	6.340858225765066e-08	1.7684808924318427e-07	7.778657645442928	-4.301029995663981	-6.306947299299908	-7.197851957025346	-6.752399628162626
0.0001	9.864673063303422e-07	1.268171645153013e-07	3.5369617848636855e-07	7.778657645442928	-4.0	-6.005917303635926	-6.896821961361365	-6.451369632498645
0.001	9.864673063303424e-06	1.2681716451530135e-06	3.536961784863686e-06	7.778657645442928	-3.0	-5.005917303635926	-5.896821961361364	-5.451369632498645
0.01	9.864673063303423e-05	1.2681716451530135e-05	3.536961784863686e-05	7.7786576454429275	-2.0	-4.005917303635926	-4.896821961361364	-4.451369632498645
0.1	0.0009864673063303424	0.00012681716451530135	0.00035369617848636856	7.7786576454429275	-1.0	-3.0059173036359264	-3.8968219613613644	-3.4513696324986456
1.0	0.009864673063303424	0.0012681716451530133	0.003536961784863688	7.778657645442929	0.0	-2.0059173036359264	-2.8968219613613644	-2.451369632498645
10.0	0.09864673063303425	0.012681716451530135	0.03536961784863688	7.778657645442928	1.0	-1.0059173036359261	-1.8968219613613644	-1.4513696324986451
25.0	0.24661682658258557	0.031704291128825335	0.08842404462159217	7.7786576454429275	1.3979400086720377	-0.6079772949638887	-1.4988819526893267	-1.0534296238266077
50.0	0.49323365316517115	0.06340858225765067	0.17684808924318435	7.7786576454429275	1.6989700043360187	-0.3069472992999075	-1.1978519570253456	-0.7523996281626265
75.0	0.7398504797477566	0.095112873386476	0.2652721338647765	7.778657645442927	1.8750612633917	-0.1308560402442263	-1.0217606979696643	-0.5763083691069453
100.0	0.9864673063303423	0.12681716451530134	0.3536961784863687	7.7786576454429275	2.0	-0.005917303635926313	-0.8968219613613644	-0.4513696324986453
250.0	4.415633765312497	0.5686535402543891	1.5846027177534974	7.765068627440793	2.3979400086720375	0.644993045631542	-0.24515225273144314	0.1999203964500495
500.0	6.744547181115759	0.8894925564713334	2.449331442327106	7.582466128633784	2.6989700043360187	0.8289527970999615	-0.0508576818655556	0.38904755761720294
1000.0	11.083960090821622	1.5388806878243853	4.1299990470194565	7.202611728458123	3.0	1.044694953381653	0.18720494950778857	0.6159499514447209
2500.0	21.095871630559795	3.5507119068446147	8.65478841936036	5.941307598032337	3.3979400086720375	1.3241974740896467	0.5503154364966807	0.9372564552931637
5000.0	31.53004763009398	7.1321893178718625	14.995941747664505	4.420809126741194	3.6989700043360187	1.4987246268047192	0.8532228626322906	1.1759737447185048
10000.0	36.87942003384914	9.854669560809455	19.063958089228997	3.7423294415180663	4.0	1.5667840827156616	0.9936420664314914	1.2802130745735767
==> warfarin_(scenario_1).txt <==
dose (mg)	max central concentration (mg l-1)	min central concentration (mg l-1)	mid central concentration (mg l-1)	max/min central ratio	log10(dose (mg))	log10(max central concentration (mg l-1))	log10(min central concentration (mg l-1))	log10(mid central concentration (mg l-1))
1e-06	4.045063943291943e-09	2.0780563151889537e-09	2.8992879596033494e-09	1.9465612715717635	-6.0	-8.393074608786108	-8.682342687267576	-8.537708648026841
5e-06	2.0225319716459718e-08	1.0390281575944768e-08	1.4496439798016744e-08	1.9465612715717637	-5.301029995663981	-7.69410460445009	-7.983372682931557	-7.8387386436908235
1e-05	4.0450639432919436e-08	2.0780563151889537e-08	2.8992879596033495e-08	1.9465612715717637	-5.0	-7.393074608786109	-7.6823426872675755	-7.537708648026842
5e-05	2.0225319716459722e-07	1.039028157594477e-07	1.4496439798016743e-07	1.946561271571764	-4.301029995663981	-6.69410460445009	-6.983372682931557	-6.8387386436908235
0.0001	4.0450639432919444e-07	2.078056315188954e-07	2.899287959603349e-07	1.946561271571764	-4.0	-6.393074608786109	-6.6823426872675755	-6.537708648026842
0.001	4.045063943291943e-06	2.0780563151889537e-06	2.899287959603349e-06	1.9465612715717635	-3.0	-5.393074608786109	-5.6823426872675755	-5.537708648026842
0.01	4.0450639432919436e-05	2.0780563151889532e-05	2.8992879596033494e-05	1.9465612715717642	-2.0	-4.393074608786109	-4.6823426872675755	-4.537708648026842
0.1	0.0004045063943291944	0.0002078056315188954	0.0002899287959603349	1.9465612715717637	-1.0	-3.3930746087861086	-3.6823426872675755	-3.5377086480268423
1.0	0.0040450639432919435	0.002078056315188954	0.00289928795960335	1.9465612715717635	0.0	-2.393074608786109	-2.6823426872675755	-2.5377086480268423
10.0	0.04045063943291943	0.020780563151889534	0.028992879596033493	1.946561271571764	1.0	-1.3930746087861088	-1.6823426872675755	-1.5377086480268423
25.0	0.1431820546359043	0.07431095410450528	0.10315035186870404	1.9267960741634933	1.3979400086720377	-0.8441114098282754	-1.1289471625989318	-0.9865292862136035
50.0	0.239800570160256	0.1268239256875783	0.17439165602127654	1.890814914143153	1.6989700043360187	-0.6201497886385103	-0.8967988078588349	-0.7584742982486725
75.0	0.33211123981222795	0.17971751604258288	0.2443076074723752	1.8479625532635138	1.8750612633917	-0.4787164261004235	-0.7454095926188218	-0.6120630093596227
100.0	0.42028569355612666	0.2329973646687409	0.31293043796753234	1.8038216619044554	2.0	-0.3764553930432826	-0.6326489910610896	-0.504552192052186
250.0	0.8948320068087756	0.561172550162361	0.7086290702672193	1.5945755125582652	2.3979400086720375	-0.04825849023048877	-0.25090358070244	-0.14958103546646442
500.0	1.0964320909176788	0.7179604119271917	0.8872400101694298	1.527148395236126	2.6989700043360187	0.039981738199555764	-0.14389950193536774	-0.0519588818679057
1000.0	1.0964320909176788	0.7179604119271917	0.8872400101694298	1.527148395236126	3.0	0.039981738199555764	-0.14389950193536774	-0.0519588818679057
2500.0	1.0964320909176788	0.7179604119271917	0.8872400101694298	1.527148395236126	3.3979400086720375	0.039981738199555764	-0.14389950193536774	-0.0519588818679057
5000.0	1.0964320909176788	0.7179604119271917	0.8872400101694298	1.527148395236126	3.6989700043360187	0.039981738199555764	-0.14389950193536774	-0.0519588818679057
10000.0	1.0964320909176788	0.7179604119271917	0.8872400101694298	1.527148395236126	4.0	0.039981738199555764	-0.14389950193536774	-0.0519588818679057
==> warfarin_(scenario_2).txt <==
dose (mg)	max central concentration (mg l-1)	min central concentration (mg l-1)	mid central concentration (mg l-1)	max/min central ratio	log10(dose (mg))	log10(max central concentration (mg l-1))	log10(min central concentration (mg l-1))	log10(mid central concentration (mg l-1))
1e-06	3.285089172619601e-09	2.1500452191223343e-09	2.6576475067211835e-09	1.5279163170161605	-6.0	-8.483452837169343	-8.667552406033794	-8.575502621601569
5e-06	1.642544586309801e-08	1.0750226095611672e-08	1.3288237533605916e-08	1.5279163170161607	-5.301029995663981	-7.784482832833324	-7.968582401697776	-7.87653261726555
1e-05	3.285089172619602e-08	2.1500452191223345e-08	2.6576475067211838e-08	1.5279163170161607	-5.0	-7.4834528371693425	-7.667552406033795	-7.575502621601569
5e-05	1.642544586309801e-07	1.0750226095611673e-07	1.3288237533605915e-07	1.5279163170161607	-4.301029995663981	-6.784482832833324	-6.968582401697776	-6.87653261726555
0.0001	3.285089172619602e-07	2.1500452191223346e-07	2.6576475067211836e-07	1.5279163170161607	-4.0	-6.4834528371693425	-6.667552406033795	-6.575502621601569
0.001	3.285089172619602e-06	2.1500452191223344e-06	2.6576475067211833e-06	1.527916317016161	-3.0	-5.4834528371693425	-5.667552406033795	-5.575502621601569
0.01	3.2850891726196016e-05	2.1500452191223347e-05	2.6576475067211834e-05	1.5279163170161607	-2.0	-4.4834528371693425	-4.667552406033795	-4.575502621601569
0.1	0.0003285089172619602	0.00021500452191223343	0.00026576475067211836	1.5279163170161612	-1.0	-3.483452837169343	-3.6675524060337947	-3.5755026216015686
1.0	0.0032850891726196015	0.002150045219122335	0.0026576475067211828	1.5279163170161603	0.0	-2.483452837169343	-2.6675524060337943	-2.5755026216015686
10.0	0.03285089172619601	0.021500452191223346	0.02657647506721183	1.5279163170161605	1.0	-1.483452837169343	-1.6675524060337945	-1.5755026216015686
25.0	0.11694373077141923	0.0769302177785755	0.0948499165844883	1.520127384898515	1.3979400086720377	-0.9320230552943956	-1.1139030381342043	-1.0229630467142998
50.0	0.1978178533613444	0.13139939098258285	0.16122389852984745	1.5054700929897413	1.6989700043360187	-0.7037345152342036	-0.8814066476644922	-0.7925705814493478
75.0	0.2779951543264267	0.18635759112123068	0.2276104288112643	1.4917297044561135	1.8750612633917	-0.5559627741093878	-0.7296529119258904	-0.6428078430176392
100.0	0.3575411748547819	0.24181361990740846	0.29403796652402303	1.4785816241106933	2.0	-0.44667393712855424	-0.6165192415891891	-0.5315965893588717
250.0	0.8133172207224675	0.5855250996208843	0.6900852459565434	1.389039037351386	2.3979400086720375	-0.08974003209482949	-0.232454483353007	-0.16109725772391847
500.0	1.0177514525212779	0.7509458420582368	0.8742289296972415	1.3552927461876139	2.6989700043360187	0.007641730871162657	-0.12439138302696796	-0.05837482607790268
1000.0	1.0177514525212779	0.7509458420582368	0.8742289296972415	1.3552927461876139	3.0	0.007641730871162657	-0.12439138302696796	-0.05837482607790268
2500.0	1.0177514525212779	0.7509458420582368	0.8742289296972415	1.3552927461876139	3.3979400086720375	0.007641730871162657	-0.12439138302696796	-0.05837482607790268
5000.0	1.0177514525212779	0.7509458420582368	0.8742289296972415	1.3552927461876139	3.6989700043360187	0.007641730871162657	-0.12439138302696796	-0.05837482607790268
10000.0	1.0177514525212779	0.7509458420582368	0.8742289296972415	1.3552927461876139	4.0	0.007641730871162657	-0.12439138302696796	-0.05837482607790268
==> warfarin_(scenario_3).txt <==
dose (mg)	max central concentration (mg l-1)	min central concentration (mg l-1)	mid central concentration (mg l-1)	max/min central ratio	log10(dose (mg))	log10(max central concentration (mg l-1))	log10(min central concentration (mg l-1))	log10(mid central concentration (mg l-1))
1e-06	3.787482719171971e-09	1.6508086959690711e-09	2.5004818352952853e-09	2.2943195831353504	-6.0	-8.42164934000393	-8.782303252054474	-8.601976296029202
5e-06	1.8937413595859857e-08	8.254043479845357e-09	1.2502409176476426e-08	2.2943195831353504	-5.301029995663981	-7.722679335667911	-8.083333247718455	-7.903006291693183
1e-05	3.7874827191719715e-08	1.6508086959690714e-08	2.5004818352952855e-08	2.2943195831353504	-5.0	-7.421649340003929	-7.782303252054474	-7.601976296029202
5e-05	1.8937413595859857e-07	8.254043479845358e-08	1.2502409176476427e-07	2.29431958313535	-4.301029995663981	-6.722679335667911	-7.083333247718455	-6.903006291693183
0.0001	3.7874827191719713e-07	1.6508086959690716e-07	2.5004818352952854e-07	2.29431958313535	-4.0	-6.421649340003929	-6.782303252054474	-6.601976296029202
0.001	3.7874827191719704e-06	1.6508086959690714e-06	2.5004818352952857e-06	2.29431958313535	-3.0	-5.421649340003929	-5.782303252054474	-5.601976296029202
0.01	3.787482719171972e-05	1.6508086959690718e-05	2.5004818352952853e-05	2.2943195831353504	-2.0	-4.421649340003929	-4.782303252054474	-4.601976296029202
0.1	0.00037874827191719713	0.0001650808695969072	0.00025004818352952854	2.2943195831353496	-1.0	-3.4216493400039294	-3.782303252054474	-3.6019762960292017
1.0	0.003787482719171971	0.0016508086959690718	0.002500481835295285	2.2943195831353496	0.0	-2.4216493400039294	-2.782303252054474	-2.6019762960292017
10.0	0.03787482719171971	0.016508086959690717	0.025004818352952846	2.2943195831353496	1.0	-1.4216493400039294	-1.7823032520544742	-1.6019762960292019
25.0	0.1346231852312433	0.059246936107595495	0.08930851725337549	2.272238770065015	1.3979400086720377	-0.8708801380996755	-1.2273341038152412	-1.0491071209574583
50.0	0.22652587340476835	0.10161877462144063	0.15172106536484684	2.2291734401309484	1.6989700043360187	-0.6448821864318234	-0.9930260463707654	-0.8189541164012946
75.0	0.31709455273985043	0.1447535334466993	0.2142441526525149	2.190582469315749	1.8750612633917	-0.49881121850695176	-0.8393708263039865	-0.6690910224054691
100.0	0.40663870388203016	0.18867546522153866	0.27698871210218223	2.155228309120975	2.0	-0.39079128757099146	-0.7242845704851106	-0.5575379290280509
250.0	0.8981290612146866	0.4701941343152789	0.6498423012094807	1.910123916204503	2.3979400086720375	-0.046661250698021496	-0.32772279301285856	-0.18719202185544015
500.0	1.1118551676746835	0.6116323201203749	0.8246493532664018	1.8178489446990964	2.6989700043360187	0.04604821892208538	-0.21350957349015096	-0.08373067728403294
1000.0	1.1118551676746835	0.6116323201203749	0.8246493532664018	1.8178489446990964	3.0	0.04604821892208538	-0.21350957349015096	-0.08373067728403294
2500.0	1.1118551676746835	0.6116323201203749	0.8246493532664018	1.8178489446990964	3.3979400086720375	0.04604821892208538	-0.21350957349015096	-0.08373067728403294
5000.0	1.1118551676746835	0.6116323201203749	0.8246493532664018	1.8178489446990964	3.6989700043360187	0.04604821892208538	-0.21350957349015096	-0.08373067728403294
10000.0	1.1118551676746835	0.6116323201203749	0.8246493532664018	1.8178489446990964	4.0	0.04604821892208538	-0.21350957349015096	-0.08373067728403294
==> warfarin_(scenario_4).txt <==
dose (mg)	max central concentration (mg l-1)	min central concentration (mg l-1)	mid central concentration (mg l-1)	max/min central ratio	log10(dose (mg))	log10(max central concentration (mg l-1))	log10(min central concentration (mg l-1))	log10(mid central concentration (mg l-1))
1e-06	3.1986435535331088e-09	2.052831524435008e-09	2.5624746480938255e-09	1.5581617465726798	-6.0	-8.49503415358851	-8.687646691647709	-8.59134042261811
5e-06	1.5993217767665546e-08	1.0264157622175042e-08	1.2812373240469126e-08	1.5581617465726796	-5.301029995663981	-7.796064149252491	-7.988676687311691	-7.892370418282091
1e-05	3.198643553533109e-08	2.0528315244350084e-08	2.5624746480938255e-08	1.5581617465726796	-5.0	-7.495034153588509	-7.68764669164771	-7.59134042261811
5e-05	1.5993217767665549e-07	1.0264157622175042e-07	1.2812373240469124e-07	1.55816174657268	-4.301029995663981	-6.796064149252491	-6.988676687311691	-6.892370418282091
0.0001	3.1986435535331097e-07	2.0528315244350083e-07	2.5624746480938254e-07	1.55816174657268	-4.0	-6.495034153588509	-6.68764669164771	-6.59134042261811
0.001	3.1986435535331086e-06	2.052831524435008e-06	2.5624746480938254e-06	1.5581617465726798	-3.0	-5.49503415358851	-5.68764669164771	-5.59134042261811
0.01	3.198643553533109e-05	2.052831524435008e-05	2.5624746480938255e-05	1.5581617465726796	-2.0	-4.49503415358851	-4.68764669164771	-4.59134042261811
0.1	0.00031986435535331096	0.0002052831524435008	0.0002562474648093828	1.55816174657268	-1.0	-3.49503415358851	-3.6876466916477098	-3.5913404226181096
1.0	0.003198643553533109	0.0020528315244350078	0.0025624746480938272	1.55816174657268	0.0	-2.49503415358851	-2.6876466916477098	-2.5913404226181096
10.0	0.03198643553533109	0.02052831524435008	0.02562474648093827	1.55816174657268	1.0	-1.4950341535885099	-1.6876466916477095	-1.5913404226181098
25.0	0.1139149962821453	0.07351003339183736	0.09150898961594722	1.5496523539165548	1.3979400086720377	-0.9434190996796472	-1.1336533799726483	-1.0385362398261475
50.0	0.19297682022020157	0.12569087253482347	0.1557415323941334	1.5353288295992702	1.6989700043360187	-0.7144948539716743	-0.9006962589225254	-0.8075955564470998
75.0	0.27136748803501753	0.1784546181138152	0.22006085850462906	1.5206526505351863	1.8750612633917	-0.5664421854632518	-0.7484722087316023	-0.657457197097427
100.0	0.3490220001373532	0.23180920360096546	0.28444070013107464	1.5056434115452848	2.0	-0.45714719700323136	-0.6348693250861273	-0.5460082610446793
250.0	0.7970434873072636	0.5647891647602274	0.6709407764280303	1.411223049304843	2.3979400086720375	-0.09851798251562847	-0.24811364363114877	-0.1733158130733887
500.0	0.9990091492569073	0.726253133552603	0.851782557402738	1.3755660431646846	2.6989700043360187	-0.0004305343429935468	-0.13891198075422098	-0.06967125754860737
1000.0	0.9990091492569073	0.726253133552603	0.851782557402738	1.3755660431646846	3.0	-0.0004305343429935468	-0.13891198075422098	-0.06967125754860737
2500.0	0.9990091492569073	0.726253133552603	0.851782557402738	1.3755660431646846	3.3979400086720375	-0.0004305343429935468	-0.13891198075422098	-0.06967125754860737
5000.0	0.9990091492569073	0.726253133552603	0.851782557402738	1.3755660431646846	3.6989700043360187	-0.0004305343429935468	-0.13891198075422098	-0.06967125754860737
10000.0	0.9990091492569073	0.726253133552603	0.851782557402738	1.3755660431646846	4.0	-0.0004305343429935468	-0.13891198075422098	-0.06967125754860737
==> warfarin_(scenario_5).txt <==
dose (mg)	max central concentration (mg l-1)	min central concentration (mg l-1)	mid central concentration (mg l-1)	max/min central ratio	log10(dose (mg))	log10(max central concentration (mg l-1))	log10(min central concentration (mg l-1))	log10(mid central concentration (mg l-1))
1e-06	3.421857854615637e-09	1.9315291686755363e-09	2.5708788880948086e-09	1.771579694528781	-6.0	-8.465738035191833	-8.71409872904172	-8.589918382116776
5e-06	1.710928927307819e-08	9.657645843377685e-09	1.2854394440474042e-08	1.7715796945287807	-5.301029995663981	-7.766768030855816	-8.0151287247057	-7.890948377780758
1e-05	3.421857854615638e-08	1.931529168675537e-08	2.570878888094809e-08	1.7715796945287807	-5.0	-7.465738035191834	-7.7140987290417184	-7.589918382116776
5e-05	1.7109289273078187e-07	9.657645843377682e-08	1.2854394440474042e-07	1.7715796945287812	-4.301029995663981	-6.766768030855816	-7.0151287247057	-6.890948377780758
0.0001	3.4218578546156374e-07	1.9315291686755364e-07	2.570878888094809e-07	1.7715796945287812	-4.0	-6.465738035191834	-6.714098729041719	-6.589918382116776
0.001	3.4218578546156375e-06	1.9315291686755363e-06	2.5708788880948087e-06	1.7715796945287814	-3.0	-5.465738035191834	-5.714098729041719	-5.589918382116776
0.01	3.421857854615637e-05	1.9315291686755367e-05	2.570878888094809e-05	1.7715796945287807	-2.0	-4.465738035191834	-4.7140987290417184	-4.589918382116776
0.1	0.00034218578546156374	0.0001931529168675537	0.0002570878888094809	1.7715796945287805	-1.0	-3.4657380351918343	-3.714098729041719	-3.5899183821167764
1.0	0.0034218578546156377	0.0019315291686755364	0.0025708788880948086	1.7715796945287814	0.0	-2.465738035191834	-2.714098729041719	-2.5899183821167764
10.0	0.03421857854615637	0.019315291686755363	0.025708788880948075	1.771579694528781	1.0	-1.4657380351918343	-1.714098729041719	-1.5899183821167766
25.0	0.12175648068765431	0.06920459780357091	0.09179383571878544	1.7593698186534616	1.3979400086720377	-0.9145079134646055	-1.1598650510000819	-1.0371864822323436
50.0	0.20576948354828462	0.11842105384311256	0.15610073379244851	1.7376089544085094	1.6989700043360187	-0.6866190324369725	-0.9265710783983176	-0.8065950554176451
75.0	0.2888630998202095	0.16827304762849768	0.2204719350714771	1.716633197598838	1.8750612633917	-0.5393079326036901	-0.7739854396010423	-0.6566466861023661
100.0	0.37107751955097223	0.21877467234155498	0.2849251879934116	1.6961630685093168	2.0	-0.43053535508449736	-0.6600029579281679	-0.5452691565063326
250.0	0.8370750223510922	0.5362506942679671	0.6699866132171203	1.560977041705799	2.3979400086720375	-0.07723561687771585	-0.2706321325385911	-0.17393387470815355
500.0	1.0444586443868074	0.6917755074950321	0.8500181814398194	1.5098231045630188	2.6989700043360187	0.01889124865316201	-0.16003481836683742	-0.07057178485683745
1000.0	1.0444586443868074	0.6917755074950321	0.8500181814398194	1.5098231045630188	3.0	0.01889124865316201	-0.16003481836683742	-0.07057178485683745
2500.0	1.0444586443868074	0.6917755074950321	0.8500181814398194	1.5098231045630188	3.3979400086720375	0.01889124865316201	-0.16003481836683742	-0.07057178485683745
5000.0	1.0444586443868074	0.6917755074950321	0.8500181814398194	1.5098231045630188	3.6989700043360187	0.01889124865316201	-0.16003481836683742	-0.07057178485683745
10000.0	1.0444586443868074	0.6917755074950321	0.8500181814398194	1.5098231045630188	4.0	0.01889124865316201	-0.16003481836683742	-0.07057178485683745
