# Supplementary material for: Oral drug suitability parameters
Source: Medchemcomm. 2018 Feb 5;9(3):460–70. doi: 10.1039/c7md00586e (PMC6072407; doi:10.1039/c7md00586e)
Supplement: Supplementary file 8 [file MD-009-C7MD00586E-s008.txt]

reference	name	mol_wt	charge_type	pka_a1	pka_a2	pka_b1	pka_b2	solubility_7p4	solubility_7p4_qualifier	solubility_7p4_units	caco2_6p5_human	caco2_6p5_human_qualifier	caco2_6p5_human_units	v_steady_state_human	v_steady_state_human_qualifier	v_steady_state_human_units	cl_in_vivo_plasma_human	cl_in_vivo_plasma_human_qualifier	cl_in_vivo_plasma_human_units	ppb_human	ppb_human_qualifier	ppb_human_units
1	chlorpromazine	318.873	monobase			9.24		3.72E-004		m	2.00E-005		cm s-1	10.00		l kg-1	16.00		ml min-1 kg-1	98.64		% bound
2	diazepam	284.746	neutral					1.57E-004		m	6.03E-005		cm s-1	1.00		l kg-1	0.38		ml min-1 kg-1	98.61		% bound
3	diclofenac	296.153	monoacid	4.26				6.53E-003		m	5.37E-005		cm s-1	0.19		l kg-1	3.83		ml min-1 kg-1	99.68		% bound
4	furosemide	330.749	monoacid	3.94				1.78E-001		m	2.82E-007		cm s-1	0.11		l kg-1	2.19		ml min-1 kg-1	98.37		% bound
5	haloperidol	375.871	monobase			8.63		7.56E-005		m	1.58E-005		cm s-1	17.00		l kg-1	7.80		ml min-1 kg-1	85.48		% bound
6	imipramine	280.415	monobase			9.50		9.85E-003		m	2.75E-005		cm s-1	12.00		l kg-1	13.00		ml min-1 kg-1	87.87		% bound
7	indomethacin	357.793	monoacid	4.31				1.44E-003		m	2.95E-005		cm s-1	0.16		l kg-1	1.61		ml min-1 kg-1			% bound
8	ketoprofen	254.285	monoacid	4.25				5.55E-001		m	4.68E-005		cm s-1	0.13		l kg-1	1.60		ml min-1 kg-1	98.73		% bound
9	naproxen	230.263	monoacid	4.23				9.87E-002		m	4.68E-005		cm s-1	0.09		l kg-1	0.07		ml min-1 kg-1			% bound
10	nifedipine	346.339	neutral					5.23E-005		m	3.24E-005		cm s-1	0.79		l kg-1	7.30		ml min-1 kg-1	96.17		% bound
11	phenytoin	252.273	monoacid	8.06				8.51E-005		m	3.98E-005		cm s-1	1.40		l kg-1	0.57		ml min-1 kg-1	87.11		% bound
12	pindolol	248.326	monobase			9.54		2.62E-002		m	3.89E-005		cm s-1	1.20		l kg-1	7.70		ml min-1 kg-1			% bound
13	prazosin	383.408	monobase			6.50		1.48E-005		m	4.07E-006		cm s-1	0.73		l kg-1	4.70		ml min-1 kg-1	96.00		% bound
14	trimethoprim	290.323	monobase			7.26		2.17E-003		m	8.71E-005		cm s-1	1.50		l kg-1	2.10		ml min-1 kg-1	66.10		% bound
15	warfarin	308.333	monoacid	4.97				3.35E-003		m	4.37E-005		cm s-1	0.12		l kg-1	0.05		ml min-1 kg-1	99.31		% bound
